# Supplementary material for: Identification and validation of prognostic and immunotherapeutic responses in esophageal squamous carcinoma based on hypoxia phenotype-related genes
Source: Front Pharmacol. 2024 Mar 7;15:1344317. doi: 10.3389/fphar.2024.1344317 (PMC10955338; doi:10.3389/fphar.2024.1344317)
Supplement: Supplementary file 3 [file Table1.XLSX]

## Sheet: Table S1
Table S1: The merged and de-duplication dataset contained 282 HRGs
ID
PGK1
PDK1
GBE1
PFKL
ALDOA
ENO2
PGM1
NDRG1
HK2
ALDOC
GPI
MXI1
SLC2A1
P4HA1
ADM
P4HA2
ENO1
PFKP
AK4
FAM162A
PFKFB3
VEGFA
BNIP3L
TPI1
ERO1A
KDM3A
CCNG2
LDHA
GYS1
GAPDH
BHLHE40
ANGPTL4
JUN
SERPINE1
LOX
GCK
PPFIA4
MAFF
DDIT4
SLC2A3
IGFBP3
NFIL3
FOS
RBPJ
HK1
CITED2
ISG20
GALK1
WSB1
PYGM
STC1
ZNF292
BTG1
PLIN2
CSRP2
VLDLR
JMJD6
EXT1
F3
PDK3
ANKZF1
UGP2
ALDOB
STC2
ERRFI1
ENO3
PNRC1
HMOX1
PGF
GAPDHS
CHST2
TMEM45A
BCAN
ATF3
CAV1
AMPD3
GPC3
NDST1
IRS2
SAP30
GAA
SDC4
STBD1
IER3
PKLR
IGFBP1
PLAUR
CAVIN3
CCN5
LARGE1
NOCT
S100A4
RRAGD
ZFP36
EGFR
EDN2
IDS
CDKN1A
RORA
DUSP1
MIF
PPP1R3C
DPYSL4
KDELR3
DTNA
ADORA2B
HS3ST1
CAVIN1
NR3C1
KLF6
GPC4
CCN1
TNFAIP3
CA12
HEXA
BGN
PPP1R15A
PGM2
PIM1
PRDX5
NAGK
CDKN1B
BRS3
TKTL1
MT1E
ATP7A
MT2A
SDC3
TIPARP
PKP1
ANXA2
PGAM2
DDIT3
PRKCA
SLC37A4
CXCR4
EFNA3
CP
KLF7
CCN2
CHST3
TPD52
LXN
B4GALNT2
PPARGC1A
BCL2
GCNT2
HAS1
KLHL24
SCARB1
SLC25A1
SDC2
CASP6
VHL
FOXO3
PDGFB
B3GALT6
SLC2A5
SRPX
EFNA1
GLRX
ACKR3
PAM
TGFBI
DCN
SIAH2
PLAC8
FBP1
TPST2
PHKG1
MYH9
CDKN1C
GRHPR
PCK1
INHA
HSPA5
NDST2
NEDD4L
TPBG
XPNPEP1
IL6
SLC6A6
MAP3K1
LDHC
AKAP12
TES
KIF5A
LALBA
COL5A1
GPC1
HDLBP
ILVBL
NCAN
TGM2
ETS1
HOXB9
SELENBP1
FOSL2
SULT2B1
TGFB3
IL6R
STAT3
TLR4
IFNG
IFNGR1
IFNGR2
RELA
NFKB1
INS
EGF
IGF1
INSR
IGF1R
ERBB2
MAP2K1
MAP2K2
MAPK1
MAPK3
MKNK1
MKNK2
PIK3CA
PIK3CD
PIK3CB
PIK3R1
PIK3R2
PIK3R3
AKT1
AKT2
AKT3
MTOR
EIF4EBP1
EIF4E
EIF4E2
EIF4E1B
RPS6KB1
RPS6KB2
RPS6
HIF1A
RBX1
ELOC
ELOB
CUL2
EGLN1
EGLN3
EGLN2
ARNT
CREBBP
EP300
CYBB
PLCG1
PLCG2
PRKCB
PRKCG
CAMK2A
CAMK2D
CAMK2B
CAMK2G
TIMP1
LTBR
EPO
TF
TFRC
FLT1
ANGPT1
ANGPT2
ANGPT4
TEK
EDN1
NOS2
NOS3
NPPA
HK3
HKDC1
PFKM
ENO4
PGK2
LDHAL6A
LDHAL6B
LDHB
PDHA2
PDHA1
PDHB

## Sheet: Table S2
Table S2: HRGs in ESCC patients by univariate Cox regression and Kaplan-Meier analysis
ID	HR	HR.95L	HR.95H	P-value	K-M
PGK1	0.86635	0.620016	1.21055	0.400622	0.180974
PDK1	0.943417	0.705339	1.26185	0.694659	0.00811224
GBE1	1.0264	0.721296	1.46056	0.884889	0.177188
PFKL	0.935456	0.640277	1.36672	0.730155	0.179293
ENO2	0.934689	0.781307	1.11818	0.460195	0.185771
NDRG1	0.981873	0.833035	1.1573	0.827339	0.12147
HK2	0.965229	0.795258	1.17153	0.720267	0.163796
GPI	0.899648	0.652631	1.24016	0.518463	0.0163052
MXI1	1.00195	0.72623	1.38235	0.990543	0.111681
SLC2A1	0.842342	0.686846	1.03304	0.0994013	0.0211668
P4HA1	0.935982	0.765046	1.14511	0.520215	0.0475354
ADM	0.981494	0.80076	1.20302	0.857238	0.220989
P4HA2	1.11627	0.854477	1.45826	0.419883	0.11545
ENO1	1.16748	0.897503	1.51866	0.248489	0.0194888
PFKP	0.820598	0.608271	1.10704	0.195562	0.046646
AK4	0.973411	0.781354	1.21267	0.810073	0.1921
FAM162A	1.14858	0.937894	1.40658	0.180309	0.000901489
PFKFB3	0.846281	0.634544	1.12867	0.255928	0.117568
VEGFA	1.05216	0.894863	1.23711	0.538259	0.034916
BNIP3L	1.00754	0.819844	1.2382	0.943083	0.175014
TPI1	0.859383	0.633801	1.16525	0.329321	0.121798
CCNG2	0.972813	0.776068	1.21944	0.811032	0.129347
LDHA	0.895894	0.67465	1.18969	0.447448	0.130639
GYS1	0.809035	0.582556	1.12356	0.205986	0.0530183
BHLHE40	1.08995	0.833308	1.42563	0.529504	0.104272
JUN	1.15886	0.913725	1.46976	0.22403	0.0162852
SERPINE1	1.05384	0.922348	1.20407	0.440596	0.074456
LOX	0.988991	0.858681	1.13908	0.877949	0.166822
GCK	0.941502	0.700375	1.26564	0.689653	0.0815779
PPFIA4	1.10145	0.842339	1.44025	0.480115	0.00517646
DDIT4	0.922807	0.763222	1.11576	0.406954	0.0754451
SLC2A3	0.965957	0.779702	1.1967	0.751307	0.263993
IGFBP3	1.0745	0.924498	1.24884	0.348939	0.0415329
NFIL3	0.994617	0.752586	1.31448	0.969737	0.0445694
FOS	1.0384	0.889066	1.21282	0.634317	0.147486
RBPJ	1.20973	0.860213	1.70127	0.273761	0.035105
HK1	1.01961	0.759081	1.36955	0.897378	0.096256
CITED2	0.862852	0.664121	1.12105	0.269407	0.011213
ISG20	0.985685	0.819536	1.18552	0.878327	0.126457
GALK1	0.85384	0.630981	1.15541	0.305886	0.014691
WSB1	1.01989	0.792168	1.31306	0.8786	0.0394797
PYGM	1.12311	0.884525	1.42604	0.340654	0.0226516
ZNF292	1.05305	0.770694	1.43884	0.745529	0.358088
BTG1	0.770779	0.568089	1.04579	0.094448	0.0370778
PLIN2	0.945929	0.821167	1.08965	0.441125	0.149268
CSRP2	0.811581	0.649423	1.01423	0.0663977	0.0119384
VLDLR	1.04805	0.846824	1.29708	0.666155	0.0572231
JMJD6	1.06641	0.728495	1.56107	0.740868	0.0822942
EXT1	0.869937	0.647491	1.16881	0.355103	0.0567986
F3	0.99655	0.862645	1.15124	0.96256	0.267573
PDK3	1.33223	1.03163	1.72042	0.0279043	0.0312152
ANKZF1	1.12783	0.816831	1.55723	0.464902	0.0530224
ALDOB	1.00572	0.821978	1.23054	0.955789	0.197433
STC2	1.05707	0.879517	1.27046	0.554155	0.0692093
ERRFI1	1.07148	0.873442	1.31442	0.507855	0.0334958
ENO3	1.07687	0.79394	1.46062	0.633927	0.192571
PNRC1	1.44311	1.03201	2.01798	0.032021	0.00150664
HMOX1	0.794327	0.613134	1.02906	0.0813193	0.0146172
PGF	0.959272	0.825878	1.11421	0.586234	0.0757821
TMEM45A	1.04317	0.894304	1.21683	0.590562	0.0949269
BCAN	1.0357	0.865795	1.23895	0.701197	0.118077
ATF3	1.19252	0.989079	1.4378	0.0650519	0.000154693
CAV1	1.02159	0.86207	1.21062	0.805238	0.000693178
AMPD3	1.27894	1.00739	1.62369	0.0433408	0.025158
GPC3	0.907944	0.807815	1.02049	0.105268	0.0149906
IRS2	1.09041	0.934198	1.27275	0.272568	0.116733
SAP30	1.09098	0.805633	1.4774	0.573509	0.00652324
GAA	0.969747	0.757973	1.24069	0.806946	0.0733947
SDC4	1.10986	0.856034	1.43894	0.431454	0.118227
IER3	0.970085	0.79869	1.17826	0.759461	0.133766
IGFBP1	1.16363	0.877778	1.54258	0.292053	0.0248961
S100A4	0.859327	0.640818	1.15235	0.311187	0.0438435
RRAGD	0.913099	0.758929	1.09859	0.335302	0.0223723
ZFP36	0.932803	0.749772	1.16051	0.532503	0.0795701
EGFR	0.954503	0.800131	1.13866	0.604925	0.0545339
EDN2	1.0167	0.903094	1.1446	0.784091	0.0187754
IDS	0.92365	0.742576	1.14888	0.475614	0.029824
CDKN1A	0.838877	0.684293	1.02838	0.0909037	0.0109855
RORA	0.894808	0.709216	1.12897	0.348679	0.0106141
DUSP1	0.998132	0.828607	1.20234	0.984295	0.253643
DPYSL4	1.07621	0.956471	1.21094	0.222298	0.0284908
KDELR3	1.0682	0.876638	1.30161	0.512952	0.0944691
DTNA	0.962474	0.763855	1.21274	0.745682	0.202483
ADORA2B	0.918549	0.750321	1.12449	0.410421	0.0525471
HS3ST1	1.00319	0.848172	1.18653	0.970362	0.136723
NR3C1	0.930573	0.725295	1.19395	0.571478	0.00816044
KLF6	0.94225	0.72119	1.23107	0.662792	0.161171
GPC4	1.04978	0.920771	1.19686	0.467759	0.0188838
TNFAIP3	0.936763	0.753422	1.16472	0.556641	0.0648051
BGN	1.14992	0.954629	1.38516	0.141289	0.0456418
PPP1R15A	1.00691	0.80316	1.26236	0.952376	0.171962
PGM2	0.687165	0.512517	0.921326	0.0121539	0.00164929
PIM1	0.980678	0.785661	1.2241	0.86306	0.10146
PRDX5	1.00679	0.761205	1.33162	0.962153	0.262581
NAGK	1.13511	0.860179	1.49793	0.370466	0.0692451
CDKN1B	1.07416	0.885846	1.30251	0.46695	0.0812162
MT1E	0.991172	0.864134	1.13689	0.899172	0.107952
ATP7A	1.28566	0.920843	1.795	0.140036	0.0193345
MT2A	1.0407	0.843857	1.28346	0.709201	0.0834775
SDC3	0.999369	0.737756	1.35375	0.99675	0.210095
TIPARP	1.11309	0.908225	1.36415	0.301899	0.0198174
PKP1	0.848813	0.736546	0.978192	0.0235377	0.0083447
ANXA2	0.975602	0.692063	1.37531	0.88788	0.0578902
DDIT3	1.14274	0.895591	1.45809	0.283226	0.00756118
PRKCA	1.19069	0.960225	1.47648	0.111795	0.0106449
SLC37A4	0.804486	0.559444	1.15686	0.240474	0.0385133
CXCR4	0.975578	0.811441	1.17292	0.792507	0.126769
EFNA3	0.853997	0.638472	1.14228	0.287528	0.0433415
KLF7	1.10565	0.863458	1.41578	0.425934	0.0897751
TPD52	0.918227	0.755762	1.11562	0.390498	0.0850305
B4GALNT2	0.956764	0.844205	1.08433	0.488864	0.047768
PPARGC1A	1.01404	0.894741	1.14925	0.827138	0.267949
BCL2	0.9482	0.750788	1.19752	0.655177	0.0854868
HAS1	0.917191	0.747403	1.12555	0.407903	0.0875058
KLHL24	1.10169	0.917457	1.32292	0.299613	0.0281367
SCARB1	0.929648	0.737732	1.17149	0.536347	0.0842512
SLC25A1	0.952747	0.673914	1.34695	0.78408	0.131025
VHL	0.864935	0.606382	1.23373	0.423258	0.0163693
FOXO3	1.04336	0.709257	1.53485	0.829344	0.122335
PDGFB	1.12449	0.842461	1.50094	0.425807	0.141788
B3GALT6	0.903566	0.640649	1.27438	0.563269	0.140563
SLC2A5	1.09956	0.850506	1.42155	0.468885	0.167238
GLRX	1.10954	0.861184	1.42951	0.421401	0.121054
ACKR3	1.09929	0.945628	1.27792	0.21786	0.00820947
PAM	0.960107	0.731595	1.25999	0.769102	0.0345681
DCN	1.03553	0.865501	1.23897	0.702805	0.195554
SIAH2	0.898004	0.640357	1.25931	0.532918	0.127732
PLAC8	0.897424	0.79724	1.0102	0.0731365	0.0166675
FBP1	1.01654	0.889599	1.16159	0.809552	0.0542154
PHKG1	0.705575	0.471324	1.05625	0.0902429	0.0104828
MYH9	0.906914	0.604989	1.35952	0.636188	0.0799376
CDKN1C	0.943749	0.719278	1.23827	0.67611	0.0999313
PCK1	1.06545	0.917028	1.23789	0.407505	0.091415
INHA	0.943868	0.768444	1.15934	0.58187	0.121578
HSPA5	1.24061	0.945804	1.6273	0.119362	0.000149234
NDST2	0.682927	0.485521	0.960596	0.0284577	0.000502915
NEDD4L	1.00764	0.830394	1.22271	0.938562	0.179981
TPBG	0.925555	0.745463	1.14915	0.483479	0.0520091
XPNPEP1	0.864062	0.560124	1.33292	0.508851	0.283027
IL6	0.967579	0.841452	1.11261	0.643726	0.231705
SLC6A6	1.00897	0.783242	1.29975	0.944895	0.363395
MAP3K1	0.98021	0.702934	1.36686	0.906206	0.0460128
LDHC	0.815234	0.615211	1.08029	0.154947	0.0518249
AKAP12	1.16471	0.97793	1.38717	0.0873187	0.0268354
KIF5A	1.04913	0.909917	1.20964	0.509073	0.249709
LALBA	0.702479	0.515518	0.957245	0.0253042	0.0126913
COL5A1	1.01692	0.87728	1.17878	0.823852	0.144847
GPC1	1.06688	0.85368	1.33333	0.56925	0.111184
HDLBP	1.4736	0.885544	2.45218	0.135659	0.00362911
ILVBL	0.934978	0.677982	1.28939	0.681809	0.316239
NCAN	0.84654	0.555451	1.29018	0.438398	0.0915523
TGM2	1.15665	1.00726	1.3282	0.039164	0.00379033
HOXB9	1.12081	0.953474	1.31751	0.166831	0.0254735
FOSL2	0.941996	0.673388	1.31775	0.72717	0.245579
IL6R	0.859177	0.663423	1.11269	0.249924	0.00250814
STAT3	0.715762	0.47189	1.08567	0.115656	0.00100277
TLR4	1.00345	0.81151	1.24078	0.974665	0.125052
IFNG	0.981949	0.872721	1.10485	0.762067	0.136274
IFNGR2	1.04867	0.754139	1.45824	0.777547	0.142541
RELA	1.25996	0.823678	1.92732	0.28664	0.012896
INS	0.923064	0.727345	1.17145	0.510248	0.325032
EGF	0.916571	0.793213	1.05911	0.237508	0.0445701
IGF1	1.09541	0.960321	1.24949	0.174774	0.00800235
IGF1R	1.11517	0.879767	1.41355	0.367557	0.0891356
ERBB2	0.820763	0.606248	1.11118	0.201283	0.0174643
MAP2K1	0.879216	0.631908	1.22331	0.444948	0.111247
MAP2K2	0.881058	0.594345	1.30608	0.528387	0.165038
MAPK1	0.815065	0.53667	1.23788	0.337515	0.0295263
MAPK3	0.996977	0.702843	1.41421	0.986459	0.205576
MKNK1	0.627457	0.428102	0.919644	0.0168755	0.00223797
MKNK2	0.718721	0.552785	0.934468	0.0136622	0.00535968
PIK3CA	0.957767	0.689822	1.32979	0.796626	0.271422
PIK3CD	0.981678	0.811727	1.18721	0.848792	0.0668886
PIK3CB	1.09969	0.81303	1.48743	0.537427	0.0447029
PIK3R1	1.19619	0.958728	1.49247	0.112589	0.00502654
PIK3R3	0.89125	0.719851	1.10346	0.290733	0.0506621
AKT1	1.31081	0.87519	1.96327	0.189135	0.00589363
AKT2	1.09344	0.840021	1.42331	0.506657	0.0877216
AKT3	1.02987	0.881693	1.20294	0.710409	0.30644
MTOR	0.917619	0.632685	1.33088	0.650407	0.0785037
EIF4EBP1	0.875959	0.68624	1.11813	0.287595	0.00219826
EIF4E	0.994969	0.710987	1.39238	0.976534	0.0408205
EIF4E2	1.48119	1.07764	2.03586	0.0154895	0.00730828
EIF4E1B	0.773312	0.565788	1.05695	0.106849	0.0704322
RPS6KB1	1.1127	0.776878	1.59368	0.560172	0.157124
RPS6KB2	0.927513	0.699082	1.23059	0.601931	0.0894501
HIF1A	0.951464	0.742924	1.21854	0.693476	0.0690713
RBX1	0.979223	0.570014	1.6822	0.939379	0.0487507
CUL2	0.802533	0.590279	1.09111	0.160435	0.00831001
EGLN1	0.929222	0.612222	1.41036	0.730233	0.0566047
ARNT	1.4691	0.913299	2.36315	0.112735	0.0294438
CREBBP	1.218	0.892242	1.66268	0.214263	0.000654592
EP300	0.81432	0.549682	1.20637	0.305675	0.0370273
PLCG2	0.956654	0.759953	1.20427	0.705938	0.0554863
PRKCB	1.08061	0.933703	1.25062	0.298414	0.00320796
CAMK2A	1.22019	0.912814	1.63106	0.178977	0.0307131
CAMK2D	1.18017	0.904816	1.53932	0.221678	0.0504508
CAMK2B	1.04996	0.88277	1.24882	0.581669	0.17268
CAMK2G	1.06739	0.718713	1.58523	0.746549	0.0146099
EPO	0.88868	0.72709	1.08618	0.249074	0.00823932
TF	0.937041	0.753889	1.16469	0.557852	0.101716
ANGPT2	1.1849	0.90978	1.54321	0.208193	0.0238665
ANGPT4	1.00434	0.783792	1.28694	0.972714	0.103569
EDN1	0.820538	0.695716	0.967754	0.0188106	0.00014307
NOS2	0.95277	0.817273	1.11073	0.536466	0.0107812
NOS3	0.712704	0.516272	0.983874	0.0395148	0.0201555
NPPA	0.925354	0.65473	1.30783	0.660285	0.0285784
HK3	0.998425	0.729426	1.36663	0.992148	0.28157
HKDC1	0.911107	0.757582	1.09574	0.322754	0.0413801
PFKM	0.869595	0.666574	1.13445	0.302995	0.025459
PGK2	1.08301	0.818167	1.43357	0.577311	0.126853
LDHAL6A	1.36581	0.799123	2.33434	0.254298	0.0086201
LDHAL6B	0.946658	0.678983	1.31986	0.74648	0.00874641
LDHB	0.868691	0.696287	1.08378	0.212347	0.0654365
PDHB	0.833146	0.490212	1.41599	0.499936	0.0570647

## Sheet: Table S3
Table S3: 260 samples classified into clusters A, B and C
ID	cluster
TCGA.LN.A8I1.01A	A
TCGA.VR.A8EY.01A	B
TCGA.IG.A3YA.01A	A
TCGA.VR.A8Q7.01A	A
TCGA.LN.A5U7.01A	C
TCGA.L5.A88W.01A	C
TCGA.IG.A5S3.01A	A
TCGA.L5.A8NK.01A	C
TCGA.JY.A6FA.01A	C
TCGA.LN.A7HY.01A	A
TCGA.IG.A97H.01A	B
TCGA.VR.A8EP.01A	B
TCGA.JY.A93F.01A	C
TCGA.LN.A8HZ.01A	B
TCGA.L5.A43J.01A	A
TCGA.Z6.A8JE.01A	A
TCGA.LN.A49S.01A	C
TCGA.V5.A7RC.01B	C
TCGA.LN.A7HV.01A	B
TCGA.VR.A8EU.01A	B
TCGA.JY.A6FG.01A	A
TCGA.IC.A6RF.01A	B
TCGA.L7.A56G.01A	C
TCGA.LN.A5U6.01A	C
TCGA.LN.A49W.01A	A
TCGA.JY.A6FD.01A	B
TCGA.Z6.A9VB.01A	C
TCGA.VR.A8EO.01A	A
TCGA.IG.A3YB.01A	A
TCGA.LN.A4A9.01A	B
TCGA.LN.A9FP.01A	A
TCGA.VR.A8EX.01A	C
TCGA.LN.A8I0.01A	C
TCGA.LN.A9FR.01A	A
TCGA.IG.A3QL.01A	B
TCGA.KH.A6WC.01A	C
TCGA.XP.A8T6.01A	B
TCGA.VR.A8EZ.01A	C
TCGA.XP.A8T8.01A	C
TCGA.IG.A6QS.01A	B
TCGA.L5.A88S.01A	A
TCGA.LN.A9FQ.01A	B
TCGA.IG.A51D.01A	C
TCGA.LN.A4A1.01A	C
TCGA.L5.A8NQ.01A	B
TCGA.LN.A4MQ.01A	B
TCGA.S8.A6BW.01A	C
TCGA.LN.A7HX.01A	B
TCGA.VR.AA7I.01A	A
TCGA.VR.AA4G.01A	B
TCGA.IG.A4P3.01A	B
TCGA.IG.A50L.01A	A
TCGA.JY.A6FE.01A	A
TCGA.LN.A5U5.01A	A
TCGA.L5.A88Z.01A	B
TCGA.IG.A8O2.01A	A
TCGA.LN.A4A3.01A	C
TCGA.LN.A49U.01A	C
TCGA.L5.A4OM.01A	B
TCGA.IG.A97I.01A	A
TCGA.LN.A4A4.01A	C
TCGA.VR.A8ER.01A	A
TCGA.LN.A49P.01A	A
TCGA.V5.AASV.01A	C
TCGA.LN.A7HZ.01A	A
TCGA.IG.A5B8.01A	C
TCGA.VR.A8EW.01A	C
TCGA.LN.A4A5.01A	A
TCGA.IG.A3YC.01A	A
TCGA.LN.A49O.01A	B
TCGA.LN.A4A8.01A	B
TCGA.LN.A49M.01A	B
TCGA.LN.A7HW.01A	C
TCGA.Z6.A8JD.01A	B
TCGA.LN.A9FO.01A	A
TCGA.LN.A49X.01A	A
TCGA.IG.A3I8.01A	A
TCGA.IG.A625.01A	B
TCGA.LN.A49Y.01A	A
TCGA.Z6.AAPN.01A	B
TCGA.VR.A8ET.01A	C
GSM1296956	A
GSM1296958	B
GSM1296960	A
GSM1296962	A
GSM1296972	C
GSM1296974	B
GSM1296976	C
GSM1296978	B
GSM1296980	B
GSM1296982	A
GSM1296984	A
GSM1296986	A
GSM1296988	C
GSM1296990	B
GSM1296992	A
GSM1296994	B
GSM1296964	B
GSM1296966	A
GSM1296968	B
GSM1296970	A
GSM1296996	A
GSM1296998	C
GSM1297000	A
GSM1297002	C
GSM1297004	B
GSM1297006	B
GSM1297008	C
GSM1297010	B
GSM1297012	A
GSM1297014	B
GSM1297016	A
GSM1297018	C
GSM1297020	A
GSM1297022	A
GSM1297024	A
GSM1297026	C
GSM1297028	B
GSM1297030	C
GSM1297032	A
GSM1297034	A
GSM1297044	B
GSM1297046	B
GSM1297048	A
GSM1297050	A
GSM1297052	B
GSM1297054	B
GSM1297056	A
GSM1297058	B
GSM1297060	B
GSM1297062	B
GSM1297064	A
GSM1297066	C
GSM1297068	B
GSM1297070	B
GSM1297072	B
GSM1297074	A
GSM1297036	B
GSM1297038	C
GSM1297040	B
GSM1297042	A
GSM1297240	C
GSM1297310	C
GSM1297220	B
GSM1297312	B
GSM1297140	C
GSM1297242	C
GSM1297222	C
GSM1297224	B
GSM1297142	B
GSM1297244	B
GSM1297144	B
GSM1297146	C
GSM1297226	B
GSM1297246	B
GSM1297148	A
GSM1297150	A
GSM1297152	A
GSM1297154	A
GSM1297160	A
GSM1297156	B
GSM1297162	C
GSM1297158	B
GSM1297228	B
GSM1297164	B
GSM1297166	B
GSM1297168	A
GSM1297170	C
GSM1297172	C
GSM1297174	A
GSM1297176	A
GSM1297178	A
GSM1297180	A
GSM1297182	B
GSM1297230	A
GSM1297184	A
GSM1297186	B
GSM1297188	C
GSM1297190	C
GSM1297192	B
GSM1297194	A
GSM1297076	C
GSM1297078	C
GSM1297080	A
GSM1297082	B
GSM1297212	A
GSM1297214	C
GSM1297248	C
GSM1297216	B
GSM1297218	C
GSM1297196	A
GSM1297198	B
GSM1297200	B
GSM1297202	B
GSM1297204	A
GSM1297206	C
GSM1297208	B
GSM1297210	B
GSM1297250	A
GSM1297084	B
GSM1297086	B
GSM1297088	B
GSM1297090	B
GSM1297092	A
GSM1297252	A
GSM1297094	A
GSM1297096	A
GSM1297098	B
GSM1297100	A
GSM1297102	B
GSM1297104	B
GSM1297232	B
GSM1297106	A
GSM1297254	C
GSM1297108	C
GSM1297110	B
GSM1297112	C
GSM1297114	A
GSM1297116	B
GSM1297256	C
GSM1297118	B
GSM1297120	B
GSM1297122	C
GSM1297124	B
GSM1297126	B
GSM1297128	B
GSM1297130	B
GSM1297234	B
GSM1297236	B
GSM1297132	A
GSM1297258	A
GSM1297260	C
GSM1297262	C
GSM1297300	C
GSM1297264	A
GSM1297266	A
GSM1297268	B
GSM1297270	B
GSM1297272	B
GSM1297274	B
GSM1297302	C
GSM1297276	A
GSM1297278	B
GSM1297134	C
GSM1297304	A
GSM1297280	A
GSM1297282	A
GSM1297284	A
GSM1297286	B
GSM1297288	B
GSM1297290	C
GSM1297136	B
GSM1297138	A
GSM1297292	B
GSM1297238	C
GSM1297294	B
GSM1297296	C
GSM1297298	A
GSM1297306	B
GSM1297308	A

## Sheet: Table S4
Table S4: Three distinct hypoxia clusters through the enrichment of the HALLMARK pathway
Hypoxia cluster B V.S Hypoxia cluster A								Hypoxia cluster C V.S Hypoxia cluster A								Hypoxia cluster C V.S Hypoxia cluster B
ID	logFC	AveExpr	t	P.Value	adj.P.Val			ID	logFC	AveExpr	t	P.Value	adj.P.Val			ID	logFC	AveExpr	t	P.Value	adj.P.Val
HALLMARK_P53_PATHWAY	0.176507	-0.00431857	8.00713	9.90988e-14	4.85584e-12			HALLMARK_EPITHELIAL_MESENCHYMAL_TRANSITION	-0.300228	0.005225	-6.14633	5.9203e-09	2.90095e-07			HALLMARK_IL2_STAT5_SIGNALING	-0.126286	-0.0252692	-4.77733	3.7534e-06	0.000183916
HALLMARK_ESTROGEN_RESPONSE_LATE	0.125826	-0.00610819	6.23936	2.62571e-09	6.43298e-08			HALLMARK_IL2_STAT5_SIGNALING	-0.153066	-0.0140389	-5.21829	5.45067e-07	9.82967e-06			HALLMARK_TGF_BETA_SIGNALING	-0.126624	-0.00918209	-4.05502	7.54677e-05	0.0015379
HALLMARK_CHOLESTEROL_HOMEOSTASIS	0.164636	0.000189252	6.12162	4.90458e-09	8.01081e-08			HALLMARK_KRAS_SIGNALING_UP	-0.16195	-0.00194116	-5.19683	6.01817e-07	9.82967e-06			HALLMARK_KRAS_SIGNALING_UP	-0.114987	-0.0251101	-3.86436	0.000156929	0.0015379
HALLMARK_MTORC1_SIGNALING	0.142468	-0.0202757	5.16119	5.95936e-07	7.30022e-06			HALLMARK_ALLOGRAFT_REJECTION	-0.221501	0.0196244	-5.09294	9.68346e-07	1.18622e-05			HALLMARK_TNFA_SIGNALING_VIA_NFKB	-0.15336	0.0162298	-3.7921	0.000205699	0.00167988
HALLMARK_ESTROGEN_RESPONSE_EARLY	0.104853	-0.00416956	5.11019	7.56955e-07	7.41816e-06			HALLMARK_UV_RESPONSE_DN	-0.159458	0.00120807	-4.73103	4.82768e-06	4.73113e-05			HALLMARK_EPITHELIAL_MESENCHYMAL_TRANSITION	-0.176972	-0.0596561	-3.55893	0.000479907	0.00335935
HALLMARK_HYPOXIA	0.126911	0.00807534	4.89581	2.03103e-06	1.65867e-05			HALLMARK_MTORC1_SIGNALING	0.145771	-0.0340999	4.64162	7.09088e-06	5.79089e-05			HALLMARK_HYPOXIA	-0.100001	0.0278446	-3.43424	0.000742528	0.00454798
HALLMARK_REACTIVE_OXYGEN_SPECIES_PATHWAY	0.180935	-0.00831412	4.69318	5.02043e-06	3.5143e-05			HALLMARK_FATTY_ACID_METABOLISM	0.127757	0.00567883	4.51871	1.19293e-05	8.35052e-05			HALLMARK_INFLAMMATORY_RESPONSE	-0.132209	-0.00666904	-3.25291	0.00137171	0.00672138
HALLMARK_GLYCOLYSIS	0.101723	-0.0102111	4.62318	6.819e-06	4.17664e-05			HALLMARK_P53_PATHWAY	0.125467	-0.0449733	4.37169	2.1942e-05	0.000134395			HALLMARK_IL6_JAK_STAT3_SIGNALING	-0.133842	-0.0206393	-3.07413	0.00245103	0.00923851
HALLMARK_ALLOGRAFT_REJECTION	-0.131359	0.0440468	-3.07325	0.00241657	0.00910861			HALLMARK_ESTROGEN_RESPONSE_LATE	0.104019	-0.0288684	4.31288	2.78875e-05	0.000151832
HALLMARK_EPITHELIAL_MESENCHYMAL_TRANSITION	-0.123256	0.0675686	-2.82497	0.00521405	0.0170325			HALLMARK_IL6_JAK_STAT3_SIGNALING	-0.169011	-0.00484695	-3.902	0.000139498	0.000621399
								HALLMARK_COMPLEMENT	-0.132217	-0.000983422	-3.69646	0.000298618	0.00121936
								HALLMARK_MYOGENESIS	-0.108701	-0.00142133	-3.41813	0.000797175	0.00300474
								HALLMARK_INFLAMMATORY_RESPONSE	-0.133471	-0.0102596	-3.21569	0.00157048	0.00513024
								HALLMARK_TGF_BETA_SIGNALING	-0.109544	-0.0231056	-3.19389	0.00168636	0.00516447
								HALLMARK_ANGIOGENESIS	-0.143855	-0.00552607	-2.84895	0.00495472	0.011561
								HALLMARK_REACTIVE_OXYGEN_SPECIES_PATHWAY	0.122924	-0.0524175	2.82037	0.00539522	0.0120166
								HALLMARK_OXIDATIVE_PHOSPHORYLATION	0.10715	-0.00373438	2.54462	0.0118724	0.0229368
								HALLMARK_MYC_TARGETS_V2	0.140488	-0.017005	2.53559	0.0121706	0.0229368
								HALLMARK_INTERFERON_GAMMA_RESPONSE	-0.130061	0.0125864	-2.40343	0.0173692	0.0303961

## Sheet: Table S5
Table S5: Three distinct hypoxia clusters through the enrichment of the KEGG pathway
Hypoxia cluster B V.S Hypoxia cluster A								Hypoxia cluster C V.S Hypoxia cluster A								Hypoxia cluster C V.S Hypoxia cluster B
ID	logFC	AveExpr	t	P.Value	adj.P.Val			ID	logFC	AveExpr	t	P.Value	adj.P.Val			ID	logFC	AveExpr	t	P.Value	adj.P.Val
KEGG_PATHOGENIC_ESCHERICHIA_COLI_INFECTION	0.212016	-0.00112538	7.27382	7.85268e-12	1.40563e-09			KEGG_CELL_ADHESION_MOLECULES_CAMS	-0.263345	0.015824	-7.22557	1.78175e-11	3.18933e-09			KEGG_STEROID_HORMONE_BIOSYNTHESIS	0.129849	0.0448158	4.00379	9.18832e-05	0.00548236
KEGG_BLADDER_CANCER	0.188141	-0.00383252	6.92438	5.90109e-11	5.28148e-09			KEGG_SYSTEMIC_LUPUS_ERYTHEMATOSUS	-0.271074	0.0345215	-6.1992	4.42582e-09	3.96111e-07			KEGG_CHEMOKINE_SIGNALING_PATHWAY	-0.101942	-0.0124234	-3.37962	0.000894467	0.0167633
KEGG_STEROID_BIOSYNTHESIS	0.264314	-0.0307518	6.13511	4.51311e-09	2.69282e-07			KEGG_TYPE_I_DIABETES_MELLITUS	-0.299676	0.0412485	-5.99467	1.25533e-08	7.36654e-07			KEGG_CELL_ADHESION_MOLECULES_CAMS	-0.12489	-0.0594695	-3.36615	0.000936498	0.0167633
KEGG_GLYCOSPHINGOLIPID_BIOSYNTHESIS_LACTO_AND_NEOLACTO_SERIES	0.184537	-0.0128455	5.63114	6.03909e-08	2.58856e-06			KEGG_ASTHMA	-0.3197	0.0348075	-5.87312	2.3097e-08	7.36654e-07			KEGG_B_CELL_RECEPTOR_SIGNALING_PATHWAY	-0.103407	0.0203979	-3.27013	0.0012939	0.017844
KEGG_THYROID_CANCER	0.146896	-0.00723531	5.59506	7.23062e-08	2.58856e-06			KEGG_ALLOGRAFT_REJECTION	-0.342671	0.0436287	-5.86485	2.40681e-08	7.36654e-07			KEGG_HEMATOPOIETIC_CELL_LINEAGE	-0.128709	-0.0302033	-3.22792	0.00148818	0.0189796
KEGG_FRUCTOSE_AND_MANNOSE_METABOLISM	0.187344	-0.0265198	5.53877	9.56032e-08	2.85216e-06			KEGG_ANTIGEN_PROCESSING_AND_PRESENTATION	-0.250329	0.0162124	-5.85971	2.46923e-08	7.36654e-07			KEGG_FOCAL_ADHESION	-0.102799	-0.0239867	-3.20771	0.00159047	0.0189796
KEGG_ERBB_SIGNALING_PATHWAY	0.122075	-0.00412215	5.35571	2.33996e-07	5.98362e-06			KEGG_GLYCOSAMINOGLYCAN_BIOSYNTHESIS_CHONDROITIN_SULFATE	-0.254548	0.0139589	-5.5982	8.91748e-08	2.28033e-06			KEGG_COMPLEMENT_AND_COAGULATION_CASCADES	-0.116401	-0.0307346	-3.15173	0.00190897	0.0213566
KEGG_EPITHELIAL_CELL_SIGNALING_IN_HELICOBACTER_PYLORI_INFECTION	0.142401	-0.00216774	5.1686	5.71739e-07	1.27927e-05			KEGG_STEROID_BIOSYNTHESIS	0.273587	-0.0550568	5.49356	1.47552e-07	3.30148e-06			KEGG_BUTANOATE_METABOLISM	0.106008	-0.00517138	3.06146	0.0025492	0.0240161
KEGG_TRYPTOPHAN_METABOLISM	-0.133085	0.00486439	-4.74994	3.88833e-06	7.73346e-05			KEGG_AUTOIMMUNE_THYROID_DISEASE	-0.273954	0.038642	-5.46497	1.69142e-07	3.36405e-06			KEGG_GLYCOSAMINOGLYCAN_BIOSYNTHESIS_CHONDROITIN_SULFATE	-0.132983	-0.0513887	-2.98053	0.00328598	0.0275575
KEGG_TYPE_I_DIABETES_MELLITUS	-0.230927	0.0458948	-4.6158	7.0105e-06	0.000125488			KEGG_GRAFT_VERSUS_HOST_DISEASE	-0.299397	0.0156337	-5.42687	2.02755e-07	3.62931e-06			KEGG_RIBOFLAVIN_METABOLISM	-0.104326	-0.0525942	-2.91269	0.00404926	0.0289927
KEGG_RENAL_CELL_CARCINOMA	0.12177	0.00920239	4.57778	8.26706e-06	0.000134528			KEGG_FRUCTOSE_AND_MANNOSE_METABOLISM	0.192219	-0.0444717	5.33065	3.19313e-07	4.85938e-06			KEGG_CYTOKINE_CYTOKINE_RECEPTOR_INTERACTION	-0.104246	-0.0164204	-2.89942	0.00421637	0.0290281
KEGG_GALACTOSE_METABOLISM	0.147267	-0.0277192	4.50534	1.12862e-05	0.000161438			KEGG_INTESTINAL_IMMUNE_NETWORK_FOR_IGA_PRODUCTION	-0.266846	0.0365254	-5.32638	3.25768e-07	4.85938e-06			KEGG_VALINE_LEUCINE_AND_ISOLEUCINE_DEGRADATION	0.106527	-0.0277664	2.78844	0.00588062	0.0363774
KEGG_SPHINGOLIPID_METABOLISM	0.120953	0.00167212	4.4824	1.24456e-05	0.000161438			KEGG_RIBOFLAVIN_METABOLISM	-0.189828	-0.00698502	-5.28472	3.95869e-07	5.45081e-06			KEGG_PENTOSE_AND_GLUCURONATE_INTERCONVERSIONS	0.115357	0.0342186	2.65582	0.00864018	0.0489902
KEGG_ALLOGRAFT_REJECTION	-0.258379	0.0519729	-4.47901	1.26264e-05	0.000161438			KEGG_DRUG_METABOLISM_OTHER_ENZYMES	0.178715	-0.00377271	5.21622	5.44238e-07	6.95847e-06
KEGG_SYSTEMIC_LUPUS_ERYTHEMATOSUS	-0.193048	0.047177	-4.43007	1.55356e-05	0.000185392			KEGG_TERPENOID_BACKBONE_BIOSYNTHESIS	0.260998	-0.0174878	5.08328	1.00162e-06	1.19527e-05
KEGG_AMINO_SUGAR_AND_NUCLEOTIDE_SUGAR_METABOLISM	0.122711	-0.000567978	4.1361	5.20798e-05	0.000582643			KEGG_GALACTOSE_METABOLISM	0.180702	-0.0291979	4.93132	1.98572e-06	2.22153e-05
KEGG_BETA_ALANINE_METABOLISM	-0.112746	0.00389307	-4.02737	8.01892e-05	0.000822157			KEGG_VASCULAR_SMOOTH_MUSCLE_CONTRACTION	-0.144669	0.0019973	-4.89875	2.29524e-06	2.41675e-05
KEGG_GLUTATHIONE_METABOLISM	0.133778	-0.00816275	4.00817	8.64605e-05	0.000822157			KEGG_STEROID_HORMONE_BIOSYNTHESIS	0.171113	0.0253987	4.80641	3.44882e-06	3.42966e-05
KEGG_N_GLYCAN_BIOSYNTHESIS	-0.110632	0.022654	-3.9946	9.11757e-05	0.000822157			KEGG_COMPLEMENT_AND_COAGULATION_CASCADES	-0.196007	0.0111005	-4.76506	4.13163e-06	3.89243e-05
KEGG_CELL_ADHESION_MOLECULES_CAMS	-0.138455	0.0543165	-3.99268	9.18611e-05	0.000822157			KEGG_GLYCOSPHINGOLIPID_BIOSYNTHESIS_GANGLIO_SERIES	-0.235613	0.0358227	-4.71529	5.12767e-06	4.58926e-05
KEGG_AUTOIMMUNE_THYROID_DISEASE	-0.194904	0.0515361	-3.9773	9.75349e-05	0.000831369			KEGG_PENTOSE_PHOSPHATE_PATHWAY	0.182108	-0.0187206	4.67822	6.0163e-06	5.12818e-05
KEGG_INTESTINAL_IMMUNE_NETWORK_FOR_IGA_PRODUCTION	-0.190079	0.048961	-3.86125	0.000152472	0.00118663			KEGG_N_GLYCAN_BIOSYNTHESIS	-0.152079	0.0167964	-4.63768	7.15865e-06	5.82454e-05
KEGG_VALINE_LEUCINE_AND_ISOLEUCINE_DEGRADATION	-0.125984	-0.0110017	-3.70413	0.000274737	0.00196712			KEGG_RETINOL_METABOLISM	0.191776	0.00892338	4.60593	8.19634e-06	6.37889e-05
KEGG_ASTHMA	-0.200582	0.0641936	-3.68296	0.000296996	0.0020447			KEGG_SMALL_CELL_LUNG_CANCER	-0.125338	-0.0101324	-4.57296	9.42758e-06	7.0314e-05
KEGG_ANTIGEN_PROCESSING_AND_PRESENTATION	-0.157777	0.0388382	-3.6452	0.000340984	0.00217986			KEGG_DILATED_CARDIOMYOPATHY	-0.158297	0.00311233	-4.53574	1.10312e-05	7.89836e-05
KEGG_GLYCINE_SERINE_AND_THREONINE_METABOLISM	-0.10697	-0.0092748	-3.58536	0.000423477	0.00261388			KEGG_ARRHYTHMOGENIC_RIGHT_VENTRICULAR_CARDIOMYOPATHY_ARVC	-0.161329	0.000555044	-4.47172	1.4424e-05	9.55311e-05
KEGG_DRUG_METABOLISM_OTHER_ENZYMES	0.109368	-0.0216727	3.47118	0.000635415	0.00379131			KEGG_HYPERTROPHIC_CARDIOMYOPATHY_HCM	-0.152575	0.00112138	-4.47117	1.44567e-05	9.55311e-05
KEGG_PENTOSE_PHOSPHATE_PATHWAY	0.122204	-0.0312177	3.39067	0.000840787	0.00470315			KEGG_PORPHYRIN_AND_CHLOROPHYLL_METABOLISM	0.177041	-0.00387073	4.46322	1.49434e-05	9.55311e-05
KEGG_GLYCOSPHINGOLIPID_BIOSYNTHESIS_GANGLIO_SERIES	-0.151764	0.0553777	-3.37777	0.000878954	0.00476766			KEGG_HEMATOPOIETIC_CELL_LINEAGE	-0.177219	-0.00659535	-4.33113	2.57461e-05	0.000158915
KEGG_LINOLEIC_ACID_METABOLISM	0.136322	-0.0272012	3.20695	0.00156323	0.00822993			KEGG_ECM_RECEPTOR_INTERACTION	-0.192091	0.00408126	-4.31214	2.78135e-05	0.000165954
KEGG_TERPENOID_BACKBONE_BIOSYNTHESIS	0.153481	-0.0469594	3.17	0.00176522	0.00902784			KEGG_OLFACTORY_TRANSDUCTION	0.150941	-0.0175799	4.13826	5.57893e-05	0.000322138
KEGG_GRAFT_VERSUS_HOST_DISEASE	-0.175876	0.0495406	-3.09408	0.00225818	0.0106372			KEGG_FOCAL_ADHESION	-0.144775	-0.00327896	-3.98786	0.000100179	0.000560375
KEGG_GLYCOSAMINOGLYCAN_BIOSYNTHESIS_CHONDROITIN_SULFATE	-0.121566	0.0577108	-3.08563	0.00232029	0.0106495			KEGG_METABOLISM_OF_XENOBIOTICS_BY_CYTOCHROME_P450	0.185532	-0.00588738	3.96051	0.000111245	0.000603422
KEGG_METABOLISM_OF_XENOBIOTICS_BY_CYTOCHROME_P450	0.113234	-0.0246326	2.81239	0.00540996	0.0210518			KEGG_LEISHMANIA_INFECTION	-0.178215	0.00348786	-3.93203	0.000123997	0.00065281
KEGG_ASCORBATE_AND_ALDARATE_METABOLISM	-0.115541	-0.0114179	-2.55574	0.0113424	0.0364108			KEGG_GLYCOSPHINGOLIPID_BIOSYNTHESIS_LACTO_AND_NEOLACTO_SERIES	0.152203	-0.0463764	3.85876	0.000163505	0.000836213
								KEGG_LINOLEIC_ACID_METABOLISM	0.193731	-0.017278	3.84675	0.000171025	0.000850375
								KEGG_CYTOKINE_CYTOKINE_RECEPTOR_INTERACTION	-0.134003	-0.00276399	-3.78034	0.000218905	0.00105903
								KEGG_CITRATE_CYCLE_TCA_CYCLE	0.168132	-0.00919635	3.7619	0.000234303	0.00110369
								KEGG_CHEMOKINE_SIGNALING_PATHWAY	-0.117807	-0.00665587	-3.72362	0.000269603	0.00123741
								KEGG_BLADDER_CANCER	0.115113	-0.0551145	3.70434	0.000289229	0.0012943
								KEGG_PATHOGENIC_ESCHERICHIA_COLI_INFECTION	0.125697	-0.0606324	3.68602	0.000309129	0.00134961
								KEGG_TGF_BETA_SIGNALING_PATHWAY	-0.103271	0.0163886	-3.63817	0.000367369	0.00156569
								KEGG_GLYCOLYSIS_GLUCONEOGENESIS	0.113167	-0.00846849	3.58701	0.000441021	0.00183588
								KEGG_NATURAL_KILLER_CELL_MEDIATED_CYTOTOXICITY	-0.123296	-0.00604951	-3.54649	0.000509003	0.0020247
								KEGG_GLYCOSAMINOGLYCAN_BIOSYNTHESIS_HEPARAN_SULFATE	-0.125179	0.00997025	-3.2817	0.00126051	0.00490504
								KEGG_EPITHELIAL_CELL_SIGNALING_IN_HELICOBACTER_PYLORI_INFECTION	0.105769	-0.0330268	3.2432	0.00143188	0.00540396
								KEGG_PRIMARY_IMMUNODEFICIENCY	-0.160957	-0.00838976	-3.23957	0.00144911	0.00540396
								KEGG_DRUG_METABOLISM_CYTOCHROME_P450	0.136855	-0.00579099	2.93177	0.0038517	0.0125355
								KEGG_PENTOSE_AND_GLUCURONATE_INTERCONVERSIONS	0.134136	0.0272178	2.79792	0.00575889	0.0178406
								KEGG_NUCLEOTIDE_EXCISION_REPAIR	0.117373	-0.00382128	2.70648	0.00751896	0.0224316
								KEGG_GLYCOSPHINGOLIPID_BIOSYNTHESIS_GLOBO_SERIES	-0.114602	-0.00344308	-2.41217	0.0169601	0.0453114

## Sheet: Table S6
Table S6: Differentially expressed genes (DEGs) by comparing the three sub-clusters in pairwise.
Hypoxia cluster B V.S Hypoxia cluster A							Hypoxia cluster C V.S Hypoxia cluster A							Hypoxia cluster C V.S Hypoxia cluster B							Merge Gene
ID	logFC	AveExpr	t	P.Value	adj.P.Val		ID	logFC	AveExpr	t	P.Value	adj.P.Val		ID	logFC	AveExpr	t	P.Value	adj.P.Val		PKP1
PKP1	1.67723	11.8479	15.4122	1.4423e-38	2.026e-34		TGM2	-1.7184	8.30562	-11.7051	1.00003e-25	1.40474e-21		EDN1	-1.43296	8.8124	-10.9017	4.66549e-23	6.55361e-19		SPRR1B
LAD1	0.932836	11.7078	11.0978	1.05523e-23	7.41139e-20		PKP1	1.35274	11.8479	11.1157	9.21101e-24	6.46935e-20		TGM2	-0.808111	8.30562	-5.65907	3.99251e-08	0.000187532		LYPD3
SPRR1B	2.29373	12.9253	10.8907	5.06745e-23	2.05944e-19		PLEKHO1	-0.837862	9.95463	-9.53494	1.0969e-18	5.13606e-15		RHOB	-0.659151	11.0947	-5.65846	4.00511e-08	0.000187532		SPRR1A
CDK5R1	1.20357	8.36782	10.8714	5.86444e-23	2.05944e-19		LAD1	0.858351	11.7078	9.13153	1.90653e-17	6.69526e-14		XPR1	-0.466624	10.2961	-4.92471	1.49936e-06	0.00526537		GJB6
BICD2	0.94182	10.4976	10.41	1.85623e-21	5.21488e-18		NR2F2	-0.882698	8.80276	-9.06087	3.12443e-17	8.77778e-14		BPGM	-0.512783	10.3179	-4.80657	2.59263e-06	0.00622177		S100A12
LYPD3	1.68292	11.2257	10.3855	2.22764e-21	5.21528e-18		GYPC	-1.03169	7.73042	-9.0015	4.72464e-17	1.10612e-13		AGFG2	0.489472	8.27377	4.76946	3.0728e-06	0.00622177		SPRR2E
SPRR1A	2.14414	13.4866	10.317	3.70009e-21	7.42502e-18		PDE5A	-1.06332	8.68153	-8.95971	6.31542e-17	1.16273e-13		SYDE1	-0.5166	8.01802	-4.7675	3.10047e-06	0.00622177		PI3
TUFT1	0.952243	9.95029	10.172	1.07791e-20	1.89267e-17		SPARCL1	-1.27239	10.0217	-8.93708	7.3884e-17	1.16273e-13		PGM2L1	-0.567899	7.47854	-4.64281	5.44587e-06	0.00956226		OVOL1
JUP	0.90304	12.855	10.018	3.3343e-20	5.2041e-17		RBPMS2	-1.55907	6.31933	-8.9245	8.06106e-17	1.16273e-13		GGT5	-0.466414	8.12092	-4.59225	6.82119e-06	0.0106464		SPRR2F
DSC2	1.38292	10.8433	9.95333	5.34752e-20	7.51166e-17		ANXA6	-1.13642	9.40254	-8.90926	8.9575e-17	1.16273e-13		C11orf96	-0.602813	9.81126	-4.51896	9.4212e-06	0.013234		KRT16
SLC2A1	0.982474	12.2849	9.73486	2.60857e-19	3.33114e-16		TPM2	-1.08001	11.1424	-8.90455	9.25441e-17	1.16273e-13		MKNK1	-0.285491	9.57636	-4.4784	1.12458e-05	0.0143609		SPRR2D
GJB6	2.28135	10.5068	9.70982	3.12509e-19	3.65818e-16		RSPO3	-1.46415	8.31024	-8.88676	1.04652e-16	1.16273e-13		CCDC50	-0.411787	9.22752	-4.40268	1.55971e-05	0.0182577		SPRR2A
FAM83G	0.898728	10.3468	9.59007	7.39182e-19	7.98714e-16		BNIPL	1.47522	7.75482	8.88273	1.07606e-16	1.16273e-13		CDK5R1	-0.52611	8.36782	-4.36878	1.80313e-05	0.0194835		FAM83C
S100A12	2.44381	9.44855	9.447	2.05438e-18	2.06128e-15		CERS3	1.32453	9.65622	8.83586	1.48679e-16	1.49178e-13		HSPB3	-0.924281	6.48076	-4.30777	2.33583e-05	0.0233506		TMPRSS11F
PERP	0.720403	13.2302	9.41236	2.62829e-18	2.46131e-15		TNS2	-0.837419	9.08238	-8.78249	2.14611e-16	2.00976e-13		C6orf15	-1.1946	7.55508	-4.29227	2.49347e-05	0.0233506		KRT6C
SPRR2E	2.06922	11.6605	9.23574	9.17059e-18	8.05121e-15		FZD4	-0.773613	7.57678	-8.76813	2.36842e-16	2.02823e-13		AKAP13	-0.288718	9.87021	-4.27266	2.70745e-05	0.0237697		CXCL14
SFN	0.832752	13.5358	9.17635	1.39233e-17	1.15047e-14		DSC2	1.36154	10.8433	8.76292	2.45462e-16	2.02823e-13		GPSM1	-0.464849	8.01844	-4.23196	3.20918e-05	0.0250344		PNPLA1
MOB3C	1.06075	8.39039	9.14921	1.68443e-17	1.31451e-14		GEM	-1.32042	9.65901	-8.72942	3.08798e-16	2.40983e-13		COL7A1	-0.584175	10.0392	-4.22712	3.27436e-05	0.0250344		TMPRSS11D
PI3	2.34199	12.7401	9.13014	1.92512e-17	1.42327e-14		NEXN	-1.21368	9.23625	-8.71045	3.51584e-16	2.54566e-13		VEGFC	-0.791015	8.85832	-4.21636	3.42402e-05	0.0250344		S100A8
MALL	1.06592	9.91575	9.10851	2.2399e-17	1.57319e-14		PERP	0.744927	13.2302	8.70331	3.69183e-16	2.54566e-13		ADAMTS1	-0.552032	9.30258	-4.17464	4.06839e-05	0.0250344		GOLGA7B
DSC3	1.21204	11.7112	9.08483	2.64305e-17	1.76795e-14		A2M	-1.10888	11.2021	-8.69761	3.8383e-16	2.54566e-13		GEM	-0.613412	9.65901	-4.16916	4.16114e-05	0.0250344		CNFN
KCNK1	1.00497	8.02289	9.03298	3.79484e-17	2.35545e-14		MGP	-1.35256	9.70317	-8.69205	3.98693e-16	2.54566e-13		UBQLN1	-0.295094	9.84986	-4.15578	4.39614e-05	0.0250344		SPRR2G
IVL	1.41947	10.9413	9.03066	3.85672e-17	2.35545e-14		LTB4R	0.998033	8.82651	8.67809	4.38562e-16	2.67847e-13		AMIGO3	0.277765	5.91796	4.1505	4.49239e-05	0.0250344		PTPRZ1
OVOL1	1.54024	8.48733	8.9993	4.79724e-17	2.80779e-14		FERMT2	-1.09143	8.91581	-8.63856	5.74158e-16	3.3605e-13		F3	-0.739176	10.1094	-4.14767	4.54481e-05	0.0250344		TGM1
FAM83B	1.13852	10.1008	8.97959	5.50153e-17	3.0912e-14		SPRR1B	2.03105	12.9253	8.62352	6.36016e-16	3.46016e-13		MAP1B	-0.667107	9.49212	-4.14467	4.6009e-05	0.0250344		KLK8
SPRR2F	1.83147	10.5775	8.93936	7.27261e-17	3.92917e-14		JUP	0.86918	12.855	8.6225	6.4045e-16	3.46016e-13		COL4A2	-0.478721	11.932	-4.14294	4.63369e-05	0.0250344		S100A9
LPAR5	0.950284	8.77331	8.91405	8.66557e-17	4.50834e-14		AOC3	-1.31734	8.81777	-8.558	9.92188e-16	5.11469e-13		AADACL2	-1.11113	4.6383	-4.13064	4.87252e-05	0.0253498		LCE3A
PRRG4	0.847456	10.0784	8.88033	1.09408e-16	5.37529e-14		RASSF2	-1.07848	8.29603	-8.55399	1.01952e-15	5.11469e-13		GSKIP	0.340934	8.9629	4.10598	5.38742e-05	0.0261106		DEFB103B
C6orf132	0.903165	8.80706	8.87827	1.10973e-16	5.37529e-14		TNFSF12	-0.931156	7.03616	-8.49632	1.50559e-15	7.29278e-13		RAB32	-0.555243	9.28567	-4.10404	5.43002e-05	0.0261106		GSDMC
ZNF750	1.37947	10.097	8.85029	1.34606e-16	6.30269e-14		PRRG4	0.90411	10.0784	8.4719	1.77502e-15	8.31124e-13		KLF9	-0.624853	8.24396	-4.09749	5.5764e-05	0.0261106		SPRR2B
CERS3	1.1855	9.65622	8.84382	1.40747e-16	6.37764e-14		GNG2	-0.993337	7.20483	-8.45897	1.93644e-15	8.77457e-13		KATNAL2	0.519206	7.17484	4.08692	5.82027e-05	0.0263733		FETUB
KRT16	1.68358	12.8997	8.83482	1.4975e-16	6.57356e-14		DDR2	-1.10724	8.69078	-8.44959	2.06262e-15	9.05426e-13		TBC1D2B	-0.257198	9.00538	-4.06892	6.25954e-05	0.0268983		LCE3D
SPRR2D	1.7551	11.3133	8.80674	1.81671e-16	7.73313e-14		CLIC5	-1.25322	4.96852	-8.43815	2.2276e-15	9.48215e-13		RAB31	-0.511255	9.69646	-4.06657	6.31909e-05	0.0268983		NEFL
SPRR2A	1.85537	11.8725	8.77981	2.18603e-16	9.03153e-14		ZBTB10	-1.26995	6.41026	-8.40566	2.77068e-15	1.1447e-12		FOXD1	-0.782217	7.81841	-4.02846	7.36486e-05	0.0303372		RPTN
FAM83C	1.74893	9.60692	8.74878	2.70451e-16	1.08544e-13		ZCCHC24	-1.08822	8.17584	-8.32821	4.65169e-15	1.86692e-12		NIPSNAP3B	-0.491369	4.85532	-4.0161	7.73786e-05	0.0303372		DSG1
PKP3	0.812369	11.3772	8.71688	3.36461e-16	1.31285e-13		FAM83C	1.85973	9.60692	8.31901	4.94624e-15	1.92999e-12		CRISPLD2	-0.574337	8.26706	-4.01481	7.77769e-05	0.0303372		C6orf15
TMPRSS11F	2.11453	6.52425	8.66802	4.69757e-16	1.78342e-13		PPL	1.03146	11.5791	8.31374	5.12327e-15	1.94504e-12		EIF5A2	-0.478453	7.4948	-4.00677	8.03141e-05	0.0303372		WFDC2
GJB3	1.38016	9.95818	8.57361	8.92644e-16	3.29973e-13		MYL9	-1.2246	11.5328	-8.30194	5.5425e-15	2.02774e-12		GRIA4	0.338695	2.93152	3.99776	8.32462e-05	0.0303372		DEFB4B
KRT6A	1.29966	14.3077	8.55109	1.03977e-15	3.74503e-13		SPRR1A	1.9289	13.4866	8.29959	5.62982e-15	2.02774e-12		KLHL6	-0.517995	7.25952	-3.99481	8.4228e-05	0.0303372		PGLYRP4
KRT6C	1.68924	12.2928	8.50588	1.41144e-15	4.95661e-13		S100A12	2.39455	9.44855	8.27746	6.52332e-15	2.25479e-12		PLXNA4	-0.553477	4.44954	-3.98137	8.88461e-05	0.0306325		POF1B
MAPK6	0.650349	10.1737	8.4071	2.74401e-15	9.40124e-13		GRHL1	1.37551	9.15197	8.27407	6.67197e-15	2.25479e-12		AFAP1	-0.43998	8.16626	-3.97978	8.94093e-05	0.0306325		ADH7
BDH1	0.974845	8.57075	8.37193	3.47309e-15	1.16158e-12		AKAP12	-1.14828	8.44444	-8.27251	6.74174e-15	2.25479e-12		FADS1	-0.585119	9.5976	-3.96534	9.46689e-05	0.0316622		AKR1B10
CXCL14	1.52905	12.5362	8.36474	3.64438e-15	1.19053e-12		TPM1	-0.941428	10.7621	-8.25016	7.82077e-15	2.55485e-12		CFL2	-0.429466	7.71457	-3.94321	0.000103306	0.0334181		IL1A
ANXA1	1.14052	12.3679	8.35159	3.97921e-15	1.27036e-12		C1orf116	1.24529	8.79915	8.24453	8.11861e-15	2.59187e-12		ANTXR2	-0.489098	8.53159	-3.93986	0.000104677	0.0334181		S100A7
GIPC1	0.586336	10.9774	8.30433	5.45473e-15	1.65666e-12		RAB9B	-1.1394	5.75275	-8.18809	1.17987e-14	3.68302e-12		MAPKAPK2	-0.257546	9.94641	-3.9314	0.000108215	0.0337637		DSC1
PNPLA1	1.80004	5.24107	8.30206	5.53783e-15	1.65666e-12		OVOL1	1.56133	8.48733	8.15764	1.44267e-14	4.40548e-12		FURIN	-0.375556	10.1903	-3.92592	0.000110567	0.0337637		ABCA13
TMPRSS11D	1.93417	9.22502	8.30192	5.54303e-15	1.65666e-12		SOD3	-1.41169	9.14029	-8.09714	2.14844e-14	6.42108e-12		RPS6KA2	-0.406855	7.3608	-3.9165	0.000114726	0.0340133		PSORS1C1
GPRC5D	1.17028	6.84692	8.28823	6.07236e-15	1.77705e-12		C6orf132	0.918585	8.80706	8.07473	2.48879e-14	7.2659e-12		WNK4	0.42661	6.50511	3.91318	0.000116227	0.0340133		SPINK6
THEM5	0.965087	7.88296	8.24908	7.87707e-15	2.25815e-12		CSTB	1.11242	12.3094	8.07195	2.53456e-14	7.2659e-12		FERMT2	-0.47945	8.91581	-3.90133	0.000121735	0.0348983		CYP4F11
KLF4	1.07546	9.5596	8.24428	8.13198e-15	2.2846e-12		CFL2	-0.901642	7.71457	-8.05254	2.87844e-14	8.08668e-12		PDGFC	-0.620447	8.6201	-3.87362	0.000135598	0.0374591		CYP4F3
LGALSL	0.788722	9.61961	8.19276	1.14399e-14	3.1509e-12		MAP6	-1.3064	5.75096	-8.01963	3.56962e-14	9.83185e-12		ECE1	-0.377646	10.9787	-3.87285	0.000136001	0.0374591		CALB1
NHSL1	0.620737	9.00348	8.16097	1.41128e-14	3.81237e-12		NFATC2	-0.845639	7.63278	-7.9944	4.20863e-14	1.1369e-11		CLDN5	-0.422153	8.16627	-3.8547	0.000145906	0.0387299		AKR1C1
LY6G6C	1.4563	8.23191	8.15331	1.48445e-14	3.93434e-12		GJB6	2.09572	10.5068	7.97628	4.73628e-14	1.25529e-11		SAMD4A	-0.546888	6.91838	-3.85195	0.000147467	0.0387299		APOBEC3A
S100A8	1.59753	13.2614	8.14041	1.61622e-14	4.20426e-12		DCLK2	-0.937759	5.43323	-7.95578	5.41215e-14	1.40786e-11		APH1B	-0.355198	8.44351	-3.84947	0.000148887	0.0387299		TGM2
GNA15	0.880431	10.9845	8.1107	1.96521e-14	5.01914e-12		CMTM3	-0.878441	9.44168	-7.92639	6.55034e-14	1.67296e-11		SLC19A2	-0.350912	8.62543	-3.82879	0.000161238	0.0404333		RBPMS2
WNT7B	1.29054	7.92157	8.09993	2.10942e-14	5.29124e-12		KCNT2	-1.33907	4.52119	-7.91822	6.90708e-14	1.72322e-11		IGFBP3	-0.664197	11.1033	-3.82832	0.000161528	0.0404333		IL36B
BNIPL	1.20215	7.75482	8.09469	2.18321e-14	5.38027e-12		DRAM1	-0.860078	9.13229	-7.91632	6.9925e-14	1.72322e-11		BMF	-0.363738	7.66275	-3.82241	0.000165243	0.0404333		KLK11
GPR45	1.15233	8.31655	8.08599	2.31155e-14	5.59834e-12		SPRR2F	1.8097	10.5775	7.89882	7.8321e-14	1.89685e-11		ALG2	-0.306303	8.84222	-3.81876	0.00016757	0.0404333		PGM5
KLC3	1.15677	9.04769	8.07648	2.46038e-14	5.85779e-12		ANTXR2	-1.00689	8.53159	-7.88942	8.32346e-14	1.98169e-11		PLEKHO1	-0.326105	9.95463	-3.81527	0.000169827	0.0404333		APOD
ADM	0.852801	11.1013	8.06129	2.71803e-14	6.36337e-12		SPRR2E	1.97427	11.6605	7.87989	8.85266e-14	2.07256e-11		NHS	-0.448666	6.97418	-3.80401	0.000177317	0.0410627		PLN
PLCD1	0.907044	8.60842	8.04386	3.04661e-14	7.0157e-12		TGM1	1.86984	9.95617	7.86333	9.85292e-14	2.26892e-11		ADAMTS4	-0.479247	7.18201	-3.80254	0.000178318	0.0410627		RAMP1
NLRX1	0.772217	8.68073	8.03649	3.19718e-14	7.24368e-12		SPRR2D	1.75187	11.3133	7.86073	1.00198e-13	2.27013e-11		SOD3	-0.640389	9.14029	-3.77622	0.000197145	0.0446661		SYNPO2
GOLGA7B	1.68572	7.45067	8.01419	3.69887e-14	8.2473e-12		IL36B	1.52823	6.21901	7.84416	1.11503e-13	2.47228e-11		LARP6	-0.453492	8.03247	-3.77086	0.000201206	0.0448626		HPSE2
GALNT16	-0.930129	5.77998	-7.99553	4.17777e-14	9.16956e-12		DEGS2	1.03666	8.18367	7.84259	1.1264e-13	2.47228e-11		DAPK3	-0.268746	10.6186	-3.75733	0.000211802	0.0464872		CASQ2
DENND2C	0.830259	8.1532	7.98979	4.33701e-14	9.3726e-12		CD302	-0.817647	8.58296	-7.82426	1.26757e-13	2.73932e-11		DEGS2	0.482273	8.18367	3.75093	0.000216998	0.0465836		SDR9C7
C1orf116	1.07815	8.79915	7.98223	4.55618e-14	9.69706e-12		MPDZ	-0.990919	7.36123	-7.77185	1.77519e-13	3.7782e-11		ZNF275	-0.350914	8.22363	-3.74866	0.000218874	0.0465836		SCN7A
EDN1	0.961149	8.8124	7.95387	5.47949e-14	1.14881e-11		SLC16A4	-1.02487	7.01123	-7.76246	1.8854e-13	3.95286e-11		ALCAM	-0.640439	10.2956	-3.741	0.000225301	0.0472358		MYOC
CNFN	1.63629	11.6385	7.93805	6.07277e-14	1.25447e-11		PDE1A	-0.944477	6.27375	-7.74711	2.0802e-13	4.29715e-11		ADAM19	-0.464313	8.2938	-3.7253	0.000239032	0.0479013		CRCT1
SPRR2G	3.09087	8.50021	7.93124	6.34763e-14	1.29225e-11		IL2RA	-1.19156	8.23441	-7.7222	2.43943e-13	4.9491e-11		ZBTB10	-0.547069	6.41026	-3.72262	0.000241452	0.0479013		TMEM45B
PPARD	0.685188	9.90584	7.89486	8.03555e-14	1.6125e-11		LYPD3	1.39905	11.2257	7.72049	2.46627e-13	4.9491e-11		IQSEC1	-0.254817	9.58334	-3.72246	0.000241605	0.0479013		CWH43
FAM83H	0.587836	11.8137	7.8911	8.23336e-14	1.62893e-11		TMPRSS11F	2.1055	6.52425	7.71804	2.50518e-13	4.95638e-11		SURF4	-0.256707	11.4494	-3.71899	0.000244774	0.0479013		KCNK10
TNFAIP1	0.455488	10.7692	7.88507	8.56113e-14	1.67025e-11		CYP2U1	-1.01935	6.71778	-7.67587	3.27807e-13	6.39541e-11		THBS1	-0.449758	10.791	-3.71817	0.000245525	0.0479013		PNLIPRP3
TUBA4A	0.756748	11.5545	7.86303	9.87208e-14	1.88884e-11		KLK11	1.67673	9.1147	7.67152	3.37012e-13	6.48494e-11		B4GALT4	-0.551311	8.52986	-3.70429	0.000258655	0.0497715		C1QTNF5
GYPC	-0.80576	7.73042	-7.8618	9.95048e-14	1.88884e-11		GALNT16	-0.997461	5.77998	-7.66739	3.45983e-13	6.56759e-11		MN1	-0.567456	7.55713	-3.69918	0.000263656	0.0498944		XBP1
TUBA1C	0.421631	12.0299	7.85455	1.04275e-13	1.95301e-11		NKX6-1	-1.12683	6.71323	-7.65223	3.8099e-13	7.13568e-11		LRRC8C	-0.465142	4.7964	-3.69628	0.000266528	0.0498944		MALAT1
PPL	0.870715	11.5791	7.84823	1.08613e-13	2.00748e-11		PGM5	-1.71081	5.57208	-7.64415	4.01061e-13	7.41276e-11		KLHL22	-0.339102	8.48015	-3.69233	0.000270492	0.0498944		KREMEN1
IFFO2	0.9877	9.99246	7.80707	1.41589e-13	2.58299e-11		LPAR5	0.908949	8.77331	7.62446	4.54435e-13	8.2902e-11		KIF13A	-0.346982	9.43876	-3.68496	0.00027804	0.0498944
PTPRZ1	1.51962	9.51441	7.80226	1.46035e-13	2.62993e-11		SHISA3	-1.41965	4.0709	-7.60298	5.20684e-13	9.36129e-11		NAALADL2	-0.470691	4.81439	-3.67794	0.000285409	0.0498944
CSTB	0.957264	12.3094	7.7677	1.82311e-13	3.24167e-11		S100A8	1.66817	13.2614	7.60123	5.26477e-13	9.36129e-11		RAI14	-0.496105	9.82189	-3.67697	0.000286441	0.0498944
YOD1	0.641463	9.02902	7.76022	1.91262e-13	3.35832e-11		MAPK6	0.656789	10.1737	7.5923	5.57084e-13	9.7817e-11		DACH1	-0.733899	5.56118	-3.67553	0.000287989	0.0498944
SHISA3	-1.29529	4.0709	-7.75748	1.94658e-13	3.37576e-11		PARD3B	-0.897363	6.50909	-7.58625	5.78814e-13	1.00378e-10		ZCCHC24	-0.466813	8.17584	-3.67284	0.000290889	0.0498944
USH1G	1.07056	6.76835	7.75126	2.02567e-13	3.44019e-11		CACNA1C	-0.774655	6.74744	-7.57975	6.03059e-13	1.0257e-10		FKBP3	0.28612	11.0471	3.66678	0.000297512	0.0498944
MGP	-1.07851	9.70317	-7.75072	2.03272e-13	3.44019e-11		DACT3	-0.90755	6.86263	-7.57897	6.06056e-13	1.0257e-10		EMP3	-0.500055	10.3649	-3.6657	0.000298708	0.0498944
KRT5	0.847896	14.0965	7.7196	2.48028e-13	4.14767e-11		TGFB1I1	-0.775836	9.85165	-7.57291	6.29707e-13	1.04601e-10		SLCO3A1	-0.453506	7.03018	-3.66538	0.000299066	0.0498944
CPED1	-1.19202	5.83034	-7.70496	2.72326e-13	4.50043e-11		IVL	1.33099	10.9413	7.57209	6.32955e-13	1.04601e-10		FETUB	-1.05285	6.35719	-3.65621	0.00030942	0.0498944
GRHL1	1.14393	9.15197	7.695	2.90185e-13	4.73684e-11		PDLIM3	-1.24352	9.35932	-7.55957	6.84996e-13	1.11885e-10		DDR2	-0.465941	8.69078	-3.65551	0.00031022	0.0498944
CLIC5	-1.02174	4.96852	-7.69329	2.93376e-13	4.73684e-11		RASL12	-1.41769	6.13599	-7.55688	6.96711e-13	1.12491e-10		GLIPR1	-0.449921	7.38844	-3.65152	0.000314839	0.0498944
TGM1	1.62913	9.95617	7.66143	3.59345e-13	5.73604e-11		SFN	0.766607	13.5358	7.55396	7.09668e-13	1.1314e-10		MYADM	-0.481576	9.82173	-3.64728	0.000319825	0.0498944
TMEM54	0.554238	10.8376	7.65906	3.64797e-13	5.75765e-11		APOD	-1.7023	8.24274	-7.55109	7.22622e-13	1.1314e-10		PDCD1LG2	-0.601099	7.05962	-3.64569	0.000321712	0.0498944
LRRC8A	0.718386	11.4749	7.64832	3.90571e-13	6.09595e-11		TRAF5	-0.675133	7.53183	-7.55059	7.24895e-13	1.1314e-10		LRRC32	-0.374783	8.79014	-3.64396	0.000323774	0.0498944
GLTP	0.716523	11.5489	7.64628	3.95671e-13	6.10768e-11		TAGLN	-1.1752	11.4039	-7.54513	7.50303e-13	1.15819e-10		RHOQ	-0.263112	10.0053	-3.64097	0.000327376	0.0498944
FAM43A	0.913357	8.88416	7.64281	4.0448e-13	6.17579e-11		TMEM154	1.27358	9.03496	7.5356	7.96701e-13	1.21644e-10		TCN2	-0.56224	8.42741	-3.64038	0.000328087	0.0498944
KLK8	1.57681	9.77762	7.64088	4.09485e-13	6.18498e-11		SPRR2A	1.77887	11.8725	7.52739	8.38927e-13	1.26714e-10		LRRC38	-0.566422	5.065	-3.63569	0.00033382	0.0498944
S100A9	1.59912	13.2511	7.61018	4.97489e-13	7.43429e-11		CNFN	1.73466	11.6385	7.52517	8.50753e-13	1.27133e-10		NEDD9	-0.499672	7.91882	-3.63564	0.000333884	0.0498944
RAB9B	-0.945307	5.75275	-7.5968	5.41455e-13	7.93748e-11		PLN	-2.09206	6.0763	-7.50867	9.43714e-13	1.3954e-10		LRRC8A	-0.37112	11.4749	-3.63239	0.000337915	0.0499652
DSP	0.850374	12.0944	7.5965	5.42463e-13	7.93748e-11		SYT11	-0.982701	6.84868	-7.49863	1.00514e-12	1.47076e-10		RSPO3	-0.58086	8.31024	-3.62452	0.000347858	0.0503162
EFHD1	-1.09591	6.08554	-7.58229	5.9347e-13	8.5943e-11		S100A9	1.75964	13.2511	7.48833	1.07225e-12	1.55277e-10		LRP1	-0.3723	10.709	-3.62107	0.0003523	0.0503162
EVPLL	0.810593	7.01868	7.57021	6.40522e-13	9.18104e-11		MAN1C1	-0.789165	6.36401	-7.48271	1.11069e-12	1.59203e-10		DENND5B	-0.392237	6.36161	-3.62018	0.00035346	0.0503162
KLK11	1.4759	9.1147	7.55141	7.21165e-13	1.02325e-10		RAMP1	-1.51587	7.88626	-7.47559	1.16136e-12	1.64784e-10		IL1RL1	-0.748647	6.20189	-3.61929	0.000354617	0.0503162
LCE3A	1.53687	9.02735	7.54455	7.53043e-13	1.0578e-10		CPED1	-1.29299	5.83034	-7.4736	1.17594e-12	1.65184e-10		PLEKHG2	-0.331096	8.1361	-3.61511	0.00036011	0.0505846
TGM5	1.08342	6.71813	7.50921	9.40537e-13	1.30809e-10		DIXDC1	-0.881422	7.92797	-7.47184	1.18894e-12	1.65357e-10		F8A1	-0.317156	10.8256	-3.60881	0.000368542	0.0510916
SLC9A3R1	0.856705	11.5118	7.50291	9.78474e-13	1.34751e-10		ANK2	-1.03965	5.92768	-7.47006	1.20232e-12	1.65579e-10		IVNS1ABP	-0.300433	10.2663	-3.60446	0.000374467	0.0510916
IMPA2	0.903011	9.96482	7.48029	1.12767e-12	1.5379e-10		IGFBP4	-0.887568	11.0701	-7.45616	1.31159e-12	1.78873e-10		NAV1	-0.561538	8.92016	-3.60128	0.000378853	0.0510916
PDE5A	-0.79172	8.68153	-7.46025	1.27844e-12	1.72676e-10		GLIS2	-0.951549	8.428	-7.44028	1.4484e-12	1.95632e-10		UBTD1	-0.365759	8.54696	-3.59994	0.000380718	0.0510916
TTC22	0.821998	8.69159	7.45796	1.29686e-12	1.73495e-10		SYNE1	-0.880613	6.95911	-7.43156	1.5295e-12	2.04618e-10		GRAMD1A	-0.379186	9.15261	-3.59909	0.000381905	0.0510916
CDCP1	0.840077	9.40109	7.45552	1.31686e-12	1.74508e-10		FAM83G	0.778517	10.3468	7.42864	1.55766e-12	2.05316e-10		SLN	-0.703215	4.0542	-3.5909	0.000393532	0.0521504
KRT17	1.09164	14.1178	7.40372	1.81943e-12	2.38379e-10		EFHD1	-1.2006	6.08554	-7.42799	1.56395e-12	2.05316e-10		TPM1	-0.397729	10.7621	-3.58331	0.000404585	0.0531141
TMEM154	1.11876	9.03496	7.40255	1.83277e-12	2.38379e-10		SPRR2B	1.86431	8.46241	7.41069	1.74211e-12	2.26588e-10		WEE1	-0.306922	8.72254	-3.57441	0.000417928	0.0542666
SPARCL1	-0.940647	10.0217	-7.38847	2.00057e-12	2.57332e-10		ENOX1	-1.08754	5.69795	-7.40583	1.79572e-12	2.31417e-10		SULF2	-0.455747	11.507	-3.57099	0.00042317	0.0542666
CBLC	1.2553	8.24241	7.3873	2.01513e-12	2.57332e-10		DSP	0.926359	12.0944	7.39998	1.86225e-12	2.3781e-10		NLRP7	-0.656995	5.18581	-3.56983	0.000424954	0.0542666
RBPMS2	-1.1526	6.31933	-7.37819	2.13257e-12	2.69876e-10		SYNPO2	-1.78728	7.65868	-7.39839	1.8808e-12	2.38015e-10		UFSP2	0.321299	8.78523	3.56049	0.000439626	0.0543412
DEFB103B	1.85101	8.5266	7.37473	2.17893e-12	2.73281e-10		LARP6	-0.914312	8.03247	-7.39507	1.92013e-12	2.40822e-10		TWIST1	-0.520544	8.96886	-3.55877	0.000442382	0.0543412
GSDMC	1.57683	8.39376	7.36898	2.2581e-12	2.80704e-10		DSC3	1.10206	11.7112	7.38676	2.02189e-12	2.51341e-10		MVB12B	-0.470531	7.52136	-3.55693	0.000445347	0.0543412
FBXO32	-0.935677	9.64104	-7.36273	2.34741e-12	2.89247e-10		CELF2	-0.935815	8.09741	-7.38448	2.05083e-12	2.52702e-10		NRN1	-0.730275	8.62732	-3.5562	0.000446529	0.0543412
PPP2R2C	1.47762	8.32384	7.35692	2.43366e-12	2.97267e-10		PI3	2.11432	12.7401	7.37072	2.23387e-12	2.71116e-10		TAF3	0.254549	9.21488	3.55529	0.00044801	0.0543412
GPRASP1	-0.660331	6.95678	-7.35276	2.49718e-12	3.02396e-10		HK2	0.954071	8.42401	7.37036	2.23887e-12	2.71116e-10		TGFB1I1	-0.353932	9.85165	-3.55169	0.000453894	0.0543412
PAK6	0.464177	8.15875	7.34755	2.57923e-12	3.09662e-10		C11orf96	-1.01053	9.81126	-7.36858	2.26381e-12	2.71792e-10		ACBD5	0.405467	7.71439	3.54902	0.0004583	0.0543412
SPRR2B	1.65224	8.46241	7.34457	2.62723e-12	3.10834e-10		VIM	-0.693282	12.6744	-7.36431	2.3246e-12	2.76726e-10		LAMA4	-0.385042	8.72046	-3.548	0.000460008	0.0543412
ARNTL2	0.989109	9.46917	7.3442	2.63325e-12	3.10834e-10		PKP3	0.767244	11.3772	7.36188	2.3599e-12	2.78568e-10		MAP9	-0.612698	7.02596	-3.54779	0.000460355	0.0543412
TPM2	-0.794529	11.1424	-7.32566	2.95362e-12	3.45746e-10		HPSE2	-1.68675	5.01895	-7.35546	2.45573e-12	2.87464e-10		CD81	-0.275535	9.97155	-3.53686	0.000478919	0.0559008
ZNF385A	0.568088	11.178	7.30674	3.32e-12	3.85421e-10		TMEM47	-1.21677	8.1551	-7.35126	2.52052e-12	2.9261e-10		SERPINE1	-0.714321	10.2806	-3.53535	0.000481526	0.0559008
STON2	0.888263	9.63977	7.29014	3.67824e-12	4.23511e-10		CYP1B1	-1.45927	8.40045	-7.34726	2.58381e-12	2.97498e-10		CRTC3	-0.304429	8.26582	-3.52738	0.000495573	0.0570533
PHLDB3	0.600381	8.88805	7.28441	3.81059e-12	4.32569e-10		SYNM	-1.48076	8.77239	-7.33606	2.76951e-12	3.16287e-10		SLC25A1	-0.267253	10.661	-3.52515	0.000499577	0.0570533
CYP1B1	-1.29369	8.40045	-7.28407	3.8185e-12	4.32569e-10		FNBP1	-0.666913	9.13203	-7.33224	2.83579e-12	3.21245e-10		MFAP2	-0.544197	10.086	-3.51915	0.000510477	0.0577023
SDR9C7	1.44356	7.65159	7.27941	3.92985e-12	4.36783e-10		FBLN5	-0.859581	7.95126	-7.32818	2.90799e-12	3.26789e-10		MAST2	-0.273338	8.9975	-3.51752	0.000513476	0.0577023
LRRC8E	0.845749	7.47423	7.2793	3.93263e-12	4.36783e-10		ZEB1	-0.864929	9.1142	-7.3198	3.06274e-12	3.41446e-10		CACNG4	-0.972805	6.04959	-3.51358	0.000520815	0.0577998
LTB4R	0.748544	8.82651	7.27862	3.94899e-12	4.36783e-10		ZNF185	1.04124	10.676	7.30248	3.4085e-12	3.77002e-10		CHST7	-0.585207	8.47996	-3.51264	0.000522573	0.0577998
CACNB2	-0.869348	5.88351	-7.27012	4.1612e-12	4.56659e-10		HLA-DPB1	-1.05701	11.0298	-7.30048	3.45102e-12	3.78723e-10		ATPAF1	-0.260501	7.6244	-3.50941	0.000528672	0.0580176
MYCL	1.16088	8.73971	7.26119	4.39645e-12	4.78736e-10		TNS1	-1.09403	9.33503	-7.29406	3.59041e-12	3.90964e-10		SLC34A3	0.415905	5.74749	3.50502	0.000537065	0.0584818
NR2F2	-0.631871	8.80276	-7.25335	4.6136e-12	4.98517e-10		MAMDC2	-1.23956	7.40734	-7.28898	3.70472e-12	4.00309e-10		KLF2	-0.396338	9.09508	-3.5007	0.000545432	0.058936
COMP	-1.44511	8.54729	-7.23434	5.18496e-12	5.55978e-10		ZDHHC13	0.612067	8.35446	7.27788	3.96718e-12	4.25397e-10		CHAT	0.54444	6.34554	3.49808	0.000550576	0.0590378
NPAS3	-1.05286	3.83582	-7.23099	5.29285e-12	5.62149e-10		ARHGEF25	-0.73821	7.27824	-7.26861	4.20019e-12	4.4697e-10		ABL2	-0.334294	6.82316	-3.49157	0.000563549	0.059538
FABP5	1.13743	12.4557	7.23008	5.32255e-12	5.62149e-10		TTC22	0.895484	8.69159	7.26533	4.28593e-12	4.50849e-10		PLAU	-0.453202	11.4334	-3.49149	0.000563719	0.059538
CDHR1	1.28362	6.72492	7.22122	5.61958e-12	5.89092e-10		CASQ2	-1.59534	4.03319	-7.26476	4.30083e-12	4.50849e-10		PNPLA1	-0.819418	5.24107	-3.47439	0.000599183	0.062279
HK2	0.834897	8.42401	7.21262	5.92359e-12	6.16361e-10		FOXN1	0.8251	8.88934	7.26274	4.35459e-12	4.53103e-10		CTLA4	-0.57495	7.17335	-3.47285	0.000602487	0.062279
S100A2	0.926462	13.1823	7.20106	6.3584e-12	6.56739e-10		MYOCD	-1.2898	5.63411	-7.25638	4.52847e-12	4.67731e-10		OSBPL5	-0.278338	8.57509	-3.47262	0.000602972	0.062279
EPN3	0.856772	7.73416	7.18779	6.89597e-12	7.04664e-10		YPEL1	-0.783137	6.33876	-7.25108	4.67839e-12	4.79689e-10		KLHL42	-0.34104	8.22157	-3.45899	0.000632915	0.0638575
APOD	-1.44887	8.24274	-7.18715	6.92273e-12	7.04664e-10		TSPAN4	-0.815319	8.5428	-7.23938	5.02713e-12	5.11711e-10		LZTR1	-0.274779	7.37046	-3.45674	0.000637967	0.0638575
PLS3	0.478057	11.4473	7.17563	7.42765e-12	7.5062e-10		SERPING1	-0.990481	10.6222	-7.22923	5.3503e-12	5.40688e-10		KRT3	0.326157	6.77489	3.45649	0.000638538	0.0638575
MPZL3	0.792762	8.57632	7.16756	7.80296e-12	7.82916e-10		DENND2C	0.839862	8.1532	7.22732	5.41328e-12	5.43146e-10		NACC2	-0.362838	7.9906	-3.4528	0.000646951	0.0638575
CYP2C18	1.47925	7.39995	7.1658	7.88683e-12	7.85718e-10		BHMT2	-0.992377	5.46394	-7.22229	5.58277e-12	5.54921e-10		ADAMTS6	-0.492183	4.97908	-3.45128	0.000650445	0.0638575
IGFBP4	-0.762584	11.0701	-7.16397	7.97575e-12	7.88981e-10		ZC3H12B	-0.691718	4.80317	-7.22151	5.60965e-12	5.54921e-10		SEPHS1	0.25201	10.2104	3.44892	0.000655898	0.0638575
DCD	0.742751	6.64399	7.15363	8.4946e-12	8.34431e-10		PBXIP1	-0.707974	6.59422	-7.21809	5.72836e-12	5.62702e-10		SDK1	-0.618228	7.75776	-3.44387	0.000667736	0.0638575
FAXDC2	-0.894349	6.36645	-7.14952	8.70987e-12	8.49635e-10		JAM2	-0.992788	5.82937	-7.21488	5.84214e-12	5.67445e-10		RAPGEF1	-0.331325	8.1447	-3.4412	0.000674069	0.0638575
FETUB	1.8869	6.35719	7.12761	9.95225e-12	9.64132e-10		ARHGEF6	-0.934663	6.67949	-7.21446	5.85745e-12	5.67445e-10		RGS4	-0.529346	7.05931	-3.43926	0.000678693	0.0638575
FOXN1	0.721116	8.88934	7.09826	1.18942e-11	1.14437e-09		PRKAR2B	-0.996209	8.04792	-7.21127	5.97292e-12	5.74668e-10		EML1	-0.391692	8.63424	-3.43792	0.000681912	0.0638575
LCE3D	1.79728	9.76357	7.09542	1.21004e-11	1.14477e-09		CRISPLD2	-1.06026	8.26706	-7.20919	6.04951e-12	5.78078e-10		CHSY1	-0.263167	10.1577	-3.43735	0.000683284	0.0638575
NDRG1	0.927569	12.6072	7.09499	1.21325e-11	1.14477e-09		GIPC1	0.569009	10.9774	7.2065	6.14988e-12	5.83698e-10		MACF1	-0.306065	9.88918	-3.43532	0.000688211	0.0638575
CRB3	0.727696	8.68392	7.09485	1.21429e-11	1.14477e-09		FBXO32	-1.02278	9.64104	-7.19687	6.52336e-12	6.14991e-10		LIN7A	-0.454756	6.8732	-3.43247	0.000695163	0.0638575
CKMT1A	0.999523	9.58202	7.08912	1.25719e-11	1.17731e-09		NNMT	-1.01884	10.7389	-7.19566	6.5717e-12	6.15418e-10		CD276	-0.300035	10.4413	-3.42795	0.00070634	0.0638575
S100A10	0.672732	13.0203	7.08286	1.30572e-11	1.21205e-09		MRAS	-1.00696	7.31309	-7.18644	6.95296e-12	6.4681e-10		CES3	0.304979	5.98066	3.42773	0.000706883	0.0638575
SPACA4	1.08837	3.94253	7.08213	1.31154e-11	1.21205e-09		ALDH1B1	-0.994266	9.24636	-7.18351	7.07877e-12	6.54181e-10		ZNF532	-0.311792	9.51301	-3.42711	0.000708433	0.0638575
CLCA2	1.32162	11.526	7.0781	1.34391e-11	1.23385e-09		ITM2C	-0.742662	9.33744	-7.18108	7.18464e-12	6.56562e-10		FUT8	-0.423477	6.66616	-3.42667	0.000709526	0.0638575
ZBTB7B	0.471934	7.58424	7.07575	1.36322e-11	1.24345e-09		PLCL1	-1.21546	5.76592	-7.18077	7.19802e-12	6.56562e-10		ARHGEF10	-0.508932	5.6283	-3.42564	0.000712109	0.0638575
NEFL	2.11824	7.01102	7.07335	1.38309e-11	1.25344e-09		AXL	-1.22886	8.95872	-7.15705	8.31936e-12	7.53949e-10		SCN3B	-0.593331	5.5352	-3.42473	0.000714384	0.0638575
B4GALT5	-0.630116	10.1228	-7.06625	1.44384e-11	1.3001e-09		ITGB3	-0.910471	6.70139	-7.12294	1.02391e-11	9.21982e-10		PLSCR4	-0.466896	8.52773	-3.42456	0.000714805	0.0638575
ARRB1	-0.663243	7.09848	-7.06371	1.46614e-11	1.31177e-09		ARMC9	-0.743449	7.04284	-7.10902	1.11427e-11	9.9695e-10		IL2RA	-0.513964	8.23441	-3.42437	0.000715299	0.0638575
TRPV3	1.19653	5.12152	7.05525	1.54305e-11	1.37185e-09		FSTL1	-0.852529	10.8103	-7.10741	1.12516e-11	1.00033e-09		SERPINE2	-0.644257	9.8138	-3.42254	0.000719911	0.0638575
ALDH3B2	1.01107	9.23758	7.04787	1.61344e-11	1.42541e-09		FOXP1	-0.624065	9.15185	-7.09555	1.20912e-11	1.06821e-09		DRAM1	-0.361572	9.13229	-3.4214	0.000722812	0.0638575
HMOX2	0.513004	10.8393	7.03066	1.78984e-11	1.57137e-09		PLEKHN1	0.792463	8.34164	7.09331	1.22566e-11	1.07605e-09		KTI12	-0.286791	7.93607	-3.41702	0.000734027	0.064443
HAS3	1.17513	9.8169	7.02883	1.80968e-11	1.57892e-09		GRHL3	1.0324	4.16825	7.08714	1.27237e-11	1.11012e-09		KIF3C	-0.379684	7.46522	-3.41211	0.000746802	0.0651573
GRHL3	0.91506	4.16825	7.02463	1.85615e-11	1.60947e-09		LMOD1	-1.41441	9.15408	-7.08588	1.28205e-11	1.11166e-09		SGIP1	-0.482247	6.05619	-3.39878	0.000782524	0.0678526
MXD1	0.767409	10.8978	7.01936	1.91595e-11	1.65113e-09		SGCE	-1.27336	8.38437	-7.07954	1.33226e-11	1.14811e-09		C2CD4B	-0.464408	6.23407	-3.39472	0.000793721	0.0684012
CKMT1B	1.0173	9.23637	7.01407	1.97795e-11	1.69416e-09		NPAS3	-1.15255	3.83582	-7.07841	1.34145e-11	1.14899e-09		ITGB3	-0.421587	6.70139	-3.3908	0.000804658	0.0689209
BAIAP2	0.644193	9.27256	7.01008	2.026e-11	1.7248e-09		EFEMP2	-0.953497	8.59473	-7.07015	1.41017e-11	1.20053e-09		CHIC1	-0.251111	8.56554	-3.38356	0.000825249	0.0699649
KRT14	1.25177	13.958	7.00128	2.13606e-11	1.80754e-09		CLIP3	-0.879851	6.60244	-7.05471	1.54812e-11	1.31003e-09		LIMK1	-0.284058	10.2093	-3.3828	0.000827455	0.0699649
MKNK1	0.409253	9.57636	6.98315	2.38175e-11	2.00338e-09		SLIT2	-1.26481	7.09913	-7.04049	1.68689e-11	1.41891e-09		ENG	-0.266632	10.7847	-3.3813	0.000831789	0.0699649
ARHGEF4	0.936768	8.2552	6.96608	2.63849e-11	2.20612e-09		SDR9C7	1.561	7.65159	7.03904	1.70172e-11	1.42286e-09		BICD2	-0.332381	10.4976	-3.37747	0.00084297	0.0704834
TRAF5	-0.556473	7.53183	-6.95967	2.74186e-11	2.27899e-09		POPDC2	-0.829502	6.17667	-7.03667	1.72615e-11	1.43474e-09		PPFIA2	-0.384079	4.21718	-3.37485	0.000850695	0.0707084
IL36B	1.21184	6.21901	6.95591	2.80416e-11	2.31706e-09		ZBTB7B	0.524256	7.58424	7.02881	1.8099e-11	1.49551e-09		C17orf99	-0.517696	5.071	-3.37106	0.000861968	0.0709648
ACAP3	0.518603	9.05344	6.94994	2.90615e-11	2.38729e-09		LOXL3	-0.779187	7.69035	-7.02086	1.89876e-11	1.55976e-09		SLC22A6	0.352628	3.43432	3.36898	0.000868222	0.0709648
FOXP1	-0.546501	9.15185	-6.94864	2.9289e-11	2.392e-09		CALD1	-0.816365	11.5909	-7.01971	1.91191e-11	1.56143e-09		MFGE8	-0.342531	10.6042	-3.36875	0.000868936	0.0709648
IGSF3	0.742262	9.28091	6.94465	2.99961e-11	2.43558e-09		DCHS1	-0.82235	7.15514	-7.01608	1.95414e-11	1.58669e-09		RIMBP3	-0.375494	6.09931	-3.36579	0.000877899	0.0712824
NPHP1	-0.766512	5.95141	-6.94201	3.04732e-11	2.4601e-09		NTN4	-0.895103	8.1928	-7.00856	2.04464e-11	1.65063e-09		HABP4	-0.265109	8.2859	-3.35798	0.000902033	0.072821
TGM2	-0.910289	8.30562	-6.93399	3.19698e-11	2.56617e-09		GLIPR2	-0.604821	9.43164	-6.98048	2.42029e-11	1.94274e-09		RAB11FIP5	-0.255751	8.98263	-3.35573	0.000909091	0.0729714
MAFG	0.580929	8.96456	6.92381	3.39728e-11	2.71145e-09		IL1RN	1.16963	11.432	6.97663	2.47683e-11	1.97682e-09		TP53I13	-0.261655	9.54511	-3.34982	0.000927889	0.0740572
RASL12	-1.15997	6.13599	-6.91449	3.59135e-11	2.85015e-09		GSKIP	0.595208	8.9629	6.97257	2.53788e-11	2.0141e-09		CLIP3	-0.405762	6.60244	-3.34475	0.000944286	0.074825
IL1RN	1.03347	11.432	6.8936	4.06729e-11	3.19262e-09		TOX	-1.16843	5.26028	-6.95449	2.82812e-11	2.22903e-09		FUNDC2	-0.295642	5.04091	-3.34357	0.000948163	0.074825
BCL11B	0.761057	8.62902	6.89356	4.06833e-11	3.19262e-09		ANXA1	1.06195	12.3679	6.95376	2.84044e-11	2.22903e-09		SLC25A21	0.526122	5.30898	3.34097	0.000956691	0.0750762
RPTN	2.11965	4.60003	6.86527	4.81302e-11	3.75603e-09		CD74	-1.12987	11.6448	-6.94805	2.93927e-11	2.29378e-09		TRIM35	-0.296011	9.39055	-3.33861	0.000964514	0.0752696
MAMDC2	-1.04201	7.40734	-6.85214	5.20282e-11	4.03779e-09		GLTP	0.727997	11.5489	6.947	2.9577e-11	2.29541e-09		SLC11A1	-0.339434	5.10229	-3.33581	0.000973876	0.0755803
SIAH2	0.479227	10.9525	6.84712	5.35996e-11	4.13689e-09		S1PR3	-1.1051	5.82295	-6.94435	3.00497e-11	2.31927e-09		PTER	0.336341	7.53977	3.33262	0.000984659	0.0756901
FZD4	-0.539702	7.57678	-6.84053	5.57336e-11	4.27808e-09		BDH1	0.903569	8.57075	6.93904	3.10194e-11	2.38104e-09		ANTXR1	-0.46591	10.261	-3.33205	0.000986586	0.0756901
MAN1C1	-0.644795	6.36401	-6.83699	5.69133e-11	4.3449e-09		TNS3	-0.991772	8.85546	-6.92832	3.30692e-11	2.52459e-09		EXOC6B	-0.265096	9.45428	-3.32968	0.000994687	0.0756901
SH2D5	1.16414	7.05598	6.83285	5.83248e-11	4.42423e-09		RASSF4	-0.836285	7.92285	-6.91626	3.55376e-11	2.69836e-09		MOB3C	-0.41975	8.39039	-3.32837	0.000999187	0.0756901
PCYT1A	0.563721	10.124	6.8321	5.85824e-11	4.42423e-09		ZKSCAN8	-0.549849	8.61128	-6.91458	3.58941e-11	2.71078e-09		MACC1	0.555312	7.73349	3.32571	0.00100838	0.0756901
MAPKBP1	0.458796	10.0761	6.80545	6.8573e-11	5.15105e-09		RNF222	0.990147	7.42565	6.9129	3.62558e-11	2.72345e-09		C5AR1	-0.482755	7.50039	-3.32552	0.00100904	0.0756901
SOX15	1.09895	10.2165	6.79765	7.18009e-11	5.36482e-09		RNF150	-1.34638	6.26632	-6.90834	3.72564e-11	2.78373e-09		PDE4DIP	-0.350388	8.11773	-3.32438	0.00101301	0.0756901
RASSF2	-0.76605	8.29603	-6.79461	7.30984e-11	5.43256e-09		HES5	0.694292	8.31853	6.89689	3.98844e-11	2.96432e-09		OR2A42	-0.235526	5.47506	-3.32252	0.0010195	0.0757717
NOTO	0.579757	5.67782	6.79373	7.34809e-11	5.43256e-09		ALDH3B2	1.10595	9.23758	6.89379	4.06266e-11	3.00359e-09		FBLN5	-0.378219	7.95126	-3.31494	0.0010464	0.0768726
HEPHL1	1.47294	6.14486	6.76497	8.70305e-11	6.39971e-09		CTNNA3	-1.19606	3.87258	-6.89064	4.13958e-11	3.04443e-09		ODC1	-0.589349	11.6761	-3.31395	0.00104994	0.0768726
DSG1	2.16529	7.21153	6.76411	8.74737e-11	6.39971e-09		MALL	0.901068	9.91575	6.88539	4.27098e-11	3.12471e-09		ITGA10	-0.313938	4.71063	-3.31373	0.00105072	0.0768726
CTNNA3	-1.04936	3.87258	-6.76059	8.92986e-11	6.49936e-09		FLNC	-1.1952	8.71301	-6.88343	4.32086e-11	3.14482e-09		RNF217	-0.363797	8.95708	-3.30782	0.00107225	0.078041
NECAB1	-0.645398	2.71078	-6.75419	9.27217e-11	6.71372e-09		HLA-DQA1	-1.18779	10.3551	-6.88121	4.37834e-11	3.16088e-09		TBX2	-0.37644	8.61769	-3.29798	0.00110895	0.0802958
NOG	-0.503826	5.99463	-6.74737	9.65045e-11	6.95178e-09		KRT6A	1.1695	14.3077	6.88084	4.38793e-11	3.16088e-09		VIM	-0.301684	12.6744	-3.29456	0.001122	0.0808243
LZTFL1	-0.498722	7.2578	-6.74399	9.84384e-11	7.05492e-09		MXD1	0.840843	10.8978	6.87754	4.47472e-11	3.20696e-09		FCRL5	-0.770206	4.90331	-3.28966	0.00114089	0.081515
SLC27A4	0.686854	9.22886	6.73263	1.05219e-10	7.49237e-09		ABCC9	-1.07714	6.29858	-6.87515	4.53897e-11	3.22833e-09		IRS2	-0.558168	9.24641	-3.28907	0.0011432	0.081515
DUSP14	0.636157	9.66934	6.732	1.05609e-10	7.49237e-09		FAM124A	-1.06057	5.22798	-6.87472	4.5505e-11	3.22833e-09		TNFSF12	-0.350051	7.03616	-3.28369	0.00116437	0.0822461
RAMP1	-1.21923	7.88626	-6.7239	1.10735e-10	7.81653e-09		FAM160A1	0.702751	8.53056	6.87021	4.67388e-11	3.2992e-09		MEI1	-0.50061	6.63547	-3.28349	0.00116516	0.0822461
ZNF185	0.856957	10.676	6.72099	1.1264e-10	7.91124e-09		CHRDL1	-1.47799	6.81858	-6.85709	5.05245e-11	3.54859e-09		MLN	0.31962	3.37197	3.27882	0.00118384	0.0831473
RNF222	0.859059	7.42565	6.70712	1.22158e-10	8.52432e-09		MPZL3	0.848009	8.57632	6.85609	5.08245e-11	3.5519e-09		TNS2	-0.303818	9.08238	-3.27575	0.00119625	0.0836008
CDRT1	0.873056	6.27199	6.70652	1.22582e-10	8.52432e-09		AZIN2	-0.745961	6.43574	-6.85045	5.25512e-11	3.65439e-09		CLCF1	-0.405977	8.0668	-3.27419	0.00120259	0.0836279
RAET1G	1.12654	7.78979	6.69542	1.30791e-10	9.00128e-09		ACAP3	0.571555	9.05344	6.84938	5.28863e-11	3.65958e-09		SKIL	-0.281961	10.2213	-3.2677	0.0012294	0.0848574
CYP2U1	-0.795035	6.71778	-6.69489	1.312e-10	9.00128e-09		KRT16	1.45782	12.8997	6.84089	5.56122e-11	3.82933e-09		CREB5	-0.509132	7.81688	-3.2632	0.00124832	0.0848574
TP63	0.69894	12.827	6.69468	1.31363e-10	9.00128e-09		CLDN11	-1.19441	6.43081	-6.8347	5.769e-11	3.95303e-09		FMNL1	-0.318113	8.19103	-3.26257	0.00125097	0.0848574
AARD	-0.965399	3.92493	-6.69281	1.328e-10	9.05555e-09		KRT6C	1.51758	12.2928	6.83327	5.81792e-11	3.9672e-09		OSTM1	-0.352095	8.13685	-3.26244	0.00125151	0.0848574
SPATA6	-0.693339	6.3746	-6.68366	1.40081e-10	9.50587e-09		BMF	-0.667812	7.66275	-6.82621	6.06586e-11	4.11629e-09		FSTL1	-0.380549	10.8103	-3.26164	0.00125493	0.0848574
ANXA6	-0.761515	9.40254	-6.67626	1.46254e-10	9.87704e-09		PRUNE2	-1.16409	6.90838	-6.81986	6.29784e-11	4.25316e-09		TPMT	-0.306912	8.35074	-3.26127	0.00125652	0.0848574
MYOM1	-0.628081	6.60599	-6.66648	1.54829e-10	1.04062e-08		VSIG10L	1.14202	8.46157	6.81777	6.37628e-11	4.28553e-09		UTRN	-0.313745	8.96064	-3.25961	0.0012636	0.0849271
TRIM29	0.766754	11.4216	6.65771	1.62931e-10	1.08549e-08		RAPGEFL1	1.36205	8.78201	6.81579	6.45131e-11	4.31531e-09		CYB5R3	-0.167307	11.6993	-3.25786	0.00127109	0.0850237
PGM5	-1.33241	5.57208	-6.65758	1.63052e-10	1.08549e-08		HLA-DMA	-1.08247	9.63246	-6.81437	6.50562e-11	4.33102e-09		HAS1	-0.424221	5.6437	-3.25547	0.00128143	0.0850529
TMEM40	0.881339	8.4328	6.64281	1.7766e-10	1.17716e-08		HABP4	-0.552896	8.2859	-6.81198	6.59794e-11	4.37175e-09		TNFAIP3	-0.418201	11.0447	-3.25342	0.00129035	0.0850529
C6orf15	1.6959	7.55508	6.62819	1.93393e-10	1.27508e-08		BVES	-1.10006	6.30497	-6.81118	6.62916e-11	4.37182e-09		TGFBR2	-0.453406	10.0561	-3.25179	0.00129747	0.0850529
PLCL1	-1.00314	5.76592	-6.62742	1.94253e-10	1.27508e-08		TRIM7	1.15303	8.47677	6.80792	6.7581e-11	4.43603e-09		RNF220	-0.164224	10.2016	-3.25104	0.00130076	0.0850529
CDKN1A	0.731237	10.9727	6.61314	2.11005e-10	1.3786e-08		HLA-DPA1	-1.08467	10.7355	-6.8052	6.86741e-11	4.48681e-09		CRYM	0.371502	3.94483	3.24986	0.00130596	0.0850529
NUAK2	0.657249	9.20852	6.61077	2.13919e-10	1.39117e-08		MYOM1	-0.715627	6.60599	-6.79227	7.4116e-11	4.81994e-09		NNMT	-0.447526	10.7389	-3.24942	0.00130788	0.0850529
TRIL	-1.03743	6.61398	-6.60558	2.20443e-10	1.42699e-08		ZNF750	1.18302	10.097	6.78711	7.64031e-11	4.94578e-09		TRAPPC6B	0.224465	9.57924	3.24806	0.00131391	0.0850529
CLEC18B	0.690604	5.78115	6.6047	2.21573e-10	1.42772e-08		RHOBTB2	-0.621526	7.94181	-6.783	7.82747e-11	5.04369e-09		ABHD14B	0.257857	8.03623	3.24576	0.00132414	0.0851712
CRYBB3	0.538817	7.25325	6.59824	2.29999e-10	1.47033e-08		NCAM1	-1.39824	4.955	-6.7817	7.88768e-11	5.05928e-09		PI4KA	-0.249808	9.61836	-3.24274	0.00133774	0.0851712
KCNIP1	-0.67692	2.93014	-6.59803	2.30279e-10	1.47033e-08		CLIC3	1.11717	9.19164	6.78085	7.92719e-11	5.06151e-09		ABL1	-0.275378	8.40067	-3.24267	0.00133802	0.0851712
ELOVL1	0.508646	10.4354	6.58647	2.46177e-10	1.56473e-08		NEDD9	-0.957921	7.91882	-6.77958	7.98656e-11	5.07634e-09		LHX2	-0.702023	7.31833	-3.24178	0.00134207	0.0851712
SLC27A6	-0.973062	5.98023	-6.56289	2.82031e-10	1.78454e-08		CYSLTR1	-1.06852	7.2556	-6.77625	8.1448e-11	5.1536e-09		TSHZ3	-0.453566	8.01407	-3.2409	0.00134605	0.0851712
IL37	0.674365	6.34819	6.55419	2.96515e-10	1.85192e-08		TUFT1	0.708845	9.95029	6.77111	8.39476e-11	5.28795e-09		CTSB	-0.260621	12.2311	-3.23933	0.0013532	0.0852397
TBC1D3I	0.846721	7.56313	6.55374	2.97287e-10	1.85192e-08		KLF9	-1.06136	8.24396	-6.76986	8.45658e-11	5.29562e-09		EXTL3	-0.229003	10.1292	-3.23588	0.001369	0.0858499
KCNT2	-0.991059	4.52119	-6.55354	2.97625e-10	1.85192e-08		EFEMP1	-1.09299	9.73157	-6.76934	8.48235e-11	5.29562e-09		ADAMTS2	-0.540388	9.57026	-3.2324	0.00138514	0.0860321
TRIM7	0.99252	8.47677	6.55335	2.97952e-10	1.85192e-08		ZBTB20	-0.664825	7.41833	-6.76086	8.91571e-11	5.54155e-09		FLOT1	-0.176704	11.5074	-3.23047	0.00139413	0.0860321
GFOD1	0.829548	6.84602	6.55201	3.00265e-10	1.85807e-08		EVPLL	0.808893	7.01868	6.75529	9.21222e-11	5.70062e-09		FILIP1	-0.50997	6.34445	-3.23007	0.001396	0.0860321
TPRXL	1.07473	7.1194	6.52921	3.42289e-10	2.10883e-08		ARRB1	-0.70907	7.09848	-6.75301	9.33632e-11	5.75208e-09		RIN3	-0.281908	8.47339	-3.22999	0.00139641	0.0860321
ZNF239	-0.95782	5.93653	-6.52827	3.44141e-10	2.11098e-08		TIMP3	-0.936877	10.0264	-6.74911	9.55275e-11	5.85972e-09		BVES	-0.506957	6.30497	-3.22699	0.00141053	0.0864207
HBEGF	1.16666	8.20887	6.52406	3.5256e-10	2.14752e-08		SGCB	-0.751516	9.10146	-6.74026	1.00614e-10	6.12015e-09		PLA2R1	-0.445282	7.56353	-3.22605	0.00141502	0.0864207
LMNA	0.350894	12.1931	6.52377	3.53155e-10	2.14752e-08		ARHGAP6	-0.537141	5.50177	-6.74021	1.00645e-10	6.12015e-09		CD274	-0.505563	7.1573	-3.22238	0.00143256	0.0868494
SLC22A23	0.603373	8.91458	6.52002	3.60828e-10	2.18472e-08		ARID5A	-0.618478	8.33402	-6.73498	1.03781e-10	6.2712e-09		PTPRG	-0.352815	6.99929	-3.21964	0.00144578	0.0868494
LYSMD4	0.483524	8.14557	6.5159	3.69454e-10	2.22735e-08		FABP5	1.1848	12.4557	6.73458	1.04021e-10	6.2712e-09		NIPA1	-0.290943	8.23184	-3.21886	0.00144958	0.0868494
FAM13B	-0.653195	7.45587	-6.51399	3.73519e-10	2.24223e-08		AFAP1	-0.765192	8.16626	-6.73245	1.05327e-10	6.32279e-09		FAT4	-0.473732	6.1278	-3.2176	0.00145568	0.0868494
PLEKHO1	-0.511757	9.95463	-6.51271	3.76256e-10	2.24905e-08		C3AR1	-0.748651	9.07177	-6.73014	1.06763e-10	6.38172e-09		APBA2	-0.385021	6.78262	-3.2149	0.00146891	0.0868494
SERPINB13	1.22008	9.38448	6.50894	3.8448e-10	2.28847e-08		SARDH	-1.00679	4.81369	-6.72654	1.09036e-10	6.48995e-09		NPC1	-0.377218	8.18971	-3.21469	0.00146995	0.0868494
ADAM22	-1.19097	4.35667	-6.50118	4.01941e-10	2.38231e-08		MS4A6A	-1.11215	9.01704	-6.72235	1.11749e-10	6.62335e-09		HIBCH	0.262703	9.26793	3.21441	0.00147136	0.0868494
SEMA3E	-1.11578	3.47309	-6.49576	4.14601e-10	2.44701e-08		LPP	-0.620598	10.4978	-6.71697	1.15317e-10	6.80614e-09		CYP3A5	0.356133	6.58015	3.21438	0.0014715	0.0868494
MYL9	-0.856364	11.5328	-6.49224	4.23018e-10	2.48625e-08		KCTD12	-0.718814	10.3212	-6.71227	1.1853e-10	6.9665e-09		LMOD3	0.365417	6.55472	3.20985	0.00149397	0.0871558
PC	0.850386	9.21934	6.48326	4.45304e-10	2.60633e-08		KLF2	-0.780794	9.09508	-6.70816	1.21415e-10	7.10634e-09		TENM4	-0.525126	7.85032	-3.20825	0.00150199	0.0871558
YPEL1	-0.625751	6.33876	-6.47916	4.55854e-10	2.65701e-08		ADAMTS8	-1.48557	5.37024	-6.70527	1.23481e-10	7.19726e-09		RPS3A	0.192616	12.9096	3.20791	0.00150371	0.0871558
MSRA	-0.561914	7.442	-6.47639	4.63106e-10	2.67745e-08		CXCR4	-0.925287	9.92219	-6.69544	1.30781e-10	7.59125e-09		NAV3	-0.536898	5.78395	-3.2077	0.00150476	0.0871558
ANK2	-0.806016	5.92768	-6.47637	4.63174e-10	2.67745e-08		EPHX4	-1.16345	5.53461	-6.69163	1.33718e-10	7.7298e-09		IGF2R	-0.257074	9.05701	-3.20606	0.00151302	0.0871558
CELF2	-0.733816	8.09741	-6.47545	4.65615e-10	2.68053e-08		LDB3	-1.144	5.47253	-6.68323	1.40433e-10	8.058e-09		TECPR2	-0.268392	7.75508	-3.20588	0.00151392	0.0871558
STARD3NL	-0.690878	8.74618	-6.47121	4.77006e-10	2.72563e-08		GJB3	1.20298	9.95818	6.68252	1.41018e-10	8.058e-09		GREM1	-0.593908	10.0123	-3.20038	0.00154201	0.0884109
BNC2	-0.921704	6.56281	-6.47095	4.77699e-10	2.72563e-08		ZNF704	-1.01092	7.40821	-6.6824	1.41117e-10	8.058e-09		LAMC2	-0.584994	11.7816	-3.19854	0.00155153	0.0885816
AHNAK2	0.947118	11.5965	6.47038	4.79271e-10	2.72563e-08		GPM6A	-0.946659	5.8833	-6.68071	1.42509e-10	8.10456e-09		CCDC177	-0.406609	6.25115	-3.19543	0.0015677	0.0885816
ZNF704	-0.873879	7.40821	-6.45982	5.09005e-10	2.87912e-08		HGF	-1.02161	4.24892	-6.67752	1.45181e-10	8.22323e-09		HADHB	0.177779	10.9067	3.19461	0.00157195	0.0885816
PARD3B	-0.683247	6.50909	-6.45935	5.10359e-10	2.87912e-08		LTBP2	-0.851221	9.69364	-6.67678	1.4581e-10	8.22567e-09		PIP5K1A	-0.186702	10.1779	-3.19396	0.00157536	0.0885816
ISYNA1	-0.805706	9.7566	-6.45567	5.21182e-10	2.92842e-08		HVCN1	-1.00428	6.85019	-6.66462	1.56512e-10	8.79412e-09		NEXN	-0.432855	9.23625	-3.19374	0.00157652	0.0885816
CD302	-0.603124	8.58296	-6.45411	5.25838e-10	2.94281e-08		MAL2	0.876822	11.3802	6.66093	1.5991e-10	8.92026e-09		PTPRK	-0.272021	10.1594	-3.19041	0.00159412	0.0892136
SYT11	-0.755184	6.84868	-6.44415	5.56484e-10	3.10196e-08		CDS1	0.773054	9.05285	6.6608	1.60027e-10	8.92026e-09		CCL18	-0.836795	9.3225	-3.18788	0.00160761	0.0895465
JADE1	-0.571345	7.36812	-6.4385	5.74673e-10	3.19069e-08		IMPA2	0.898362	9.96482	6.65464	1.65863e-10	9.209e-09		NTRK2	-0.815766	7.29745	-3.18691	0.00161282	0.0895465
HMGB4	0.685865	6.86017	6.43622	5.82168e-10	3.21957e-08		CPQ	-0.902539	8.58281	-6.65377	1.66703e-10	9.21922e-09		MEF2A	-0.225936	9.06409	-3.18314	0.00163311	0.0896731
MRAS	-0.806138	7.31309	-6.43377	5.90334e-10	3.25193e-08		THBS1	-0.826302	10.791	-6.64458	1.75848e-10	9.68683e-09		NSUN6	0.229914	7.67801	3.18295	0.00163416	0.0896731
ENOX1	-0.844391	5.69795	-6.43022	6.02352e-10	3.30517e-08		MYLK	-0.959379	10.0984	-6.6407	1.79855e-10	9.86884e-09		MXRA7	-0.311394	10.3561	-3.1799	0.0016508	0.0896731
NKPD1	0.559434	6.34614	6.41714	6.48779e-10	3.54607e-08		IQSEC1	-0.467226	9.58334	-6.63904	1.81595e-10	9.89477e-09		MRC1	-0.741078	7.95796	-3.17935	0.00165384	0.0896731
AKAP12	-0.79604	8.44444	-6.41321	6.63379e-10	3.61181e-08		GPC4	-1.2436	8.23248	-6.63891	1.81736e-10	9.89477e-09		PHLDB1	-0.297053	8.39882	-3.17928	0.00165423	0.0896731
NBEAL2	0.544176	8.41644	6.41026	6.74558e-10	3.6585e-08		LRRC32	-0.70091	8.79014	-6.62879	1.9272e-10	1.04523e-08		ADPGK	-0.194316	9.57196	-3.1783	0.00165963	0.0896731
ATP2B3	0.574116	6.81334	6.40937	6.77992e-10	3.66298e-08		DSG1	2.37245	7.21153	6.62735	1.94339e-10	1.04996e-08		DIRAS2	-0.845718	3.4202	-3.17818	0.00166027	0.0896731
FANCE	0.499121	9.00281	6.39538	7.33879e-10	3.94973e-08		LCE3D	1.87648	9.76357	6.62451	1.97557e-10	1.06325e-08		ZFHX3	-0.276099	9.08577	-3.17711	0.00166617	0.0896731
SLC45A1	-0.665133	3.65705	-6.38978	7.57494e-10	4.06127e-08		PECAM1	-0.757235	9.71906	-6.62181	2.0068e-10	1.07593e-08		YIPF7	0.365906	4.68823	3.17199	0.00169471	0.0907144
TNS3	-0.816661	8.85546	-6.37985	8.01227e-10	4.27941e-08		SLC8A1	-0.627863	7.31243	-6.61526	2.08432e-10	1.11325e-08		LRRN4CL	-0.434488	6.5302	-3.17133	0.00169843	0.0907144
TMX4	-0.663047	9.53556	-6.37827	8.08416e-10	4.30145e-08		TUBA4A	0.71147	11.5545	6.61063	2.14101e-10	1.1392e-08		GDPD3	0.446693	6.71315	3.16844	0.00171477	0.091134
DIP2B	0.608965	9.5445	6.36911	8.51331e-10	4.5127e-08		SCN7A	-1.6247	4.88056	-6.60237	2.2458e-10	1.19044e-08		CACNA2D1	-0.637691	6.01006	-3.16494	0.00173471	0.091134
WFDC2	-1.63561	7.51931	-6.36209	8.85726e-10	4.67737e-08		GPRASP1	-0.662731	6.95678	-6.59893	2.29085e-10	1.20976e-08		TRIO	-0.288812	9.27323	-3.16067	0.00175938	0.091134
ARHGAP27	0.659074	7.87084	6.36051	8.93648e-10	4.70152e-08		PLA1A	-0.829218	5.74862	-6.59798	2.30342e-10	1.21184e-08		PBXIP1	-0.301521	6.59422	-3.16042	0.00176085	0.091134
CLTB	0.801497	6.7727	6.35652	9.13947e-10	4.79038e-08		RECK	-0.82349	6.6082	-6.59498	2.34382e-10	1.2285e-08		MRPL42	0.23276	8.92365	3.15873	0.00177069	0.091134
SDC1	0.66286	7.1961	6.34595	9.70033e-10	5.06545e-08		RAET1E	0.881243	7.09204	6.59222	2.38138e-10	1.24297e-08		RARS2	-0.191092	9.56667	-3.15855	0.00177179	0.091134
CHRDL1	-1.22213	6.81858	-6.34071	9.99046e-10	5.19763e-08		LZTFL1	-0.545116	7.2578	-6.59166	2.38914e-10	1.24297e-08		FAM89B	-0.207511	10.6955	-3.15779	0.00177623	0.091134
GATA6	-0.825739	6.55384	-6.33965	1.00499e-09	5.20924e-08		DENND5B	-0.734042	6.36161	-6.58991	2.4134e-10	1.25096e-08		AK5	0.462028	4.02597	3.15768	0.00177685	0.091134
ITM2C	-0.586063	9.33744	-6.33716	1.01917e-09	5.26332e-08		ATP8B2	-0.775418	8.28902	-6.58796	2.44069e-10	1.26045e-08		ATP8B3	-0.505956	5.72153	-3.15742	0.00177838	0.091134
SARDH	-0.847975	4.81369	-6.33564	1.02793e-09	5.28916e-08		TCN2	-1.04593	8.42741	-6.58728	2.45038e-10	1.26082e-08		IQCJ-SCHIP1	-0.305053	8.75451	-3.15733	0.00177892	0.091134
IFT52	-0.537906	8.42294	-6.33466	1.03361e-09	5.29896e-08		GATA6	-0.956963	6.55384	-6.57	2.70711e-10	1.38784e-08		CDC42EP3	-0.350848	8.5571	-3.15661	0.00178316	0.091134
OSGIN1	1.17346	8.30952	6.3333	1.04155e-09	5.32024e-08		BNC2	-1.04564	6.56281	-6.56458	2.79313e-10	1.42673e-08		CC2D2B	-0.25904	4.67612	-3.15644	0.00178414	0.091134
DMKN	1.23635	9.96522	6.3304	1.05866e-09	5.38802e-08		FAM83B	0.930407	10.1008	6.56201	2.83468e-10	1.44271e-08		DENND5A	-0.274593	9.59308	-3.14601	0.00184659	0.093305
NIPA1	0.52517	8.23184	6.32008	1.1218e-09	5.68878e-08		TMOD1	-0.564459	8.33146	-6.55871	2.88906e-10	1.46413e-08		GNG2	-0.359272	7.20483	-3.14534	0.00185068	0.093305
ACSF2	-0.696846	7.95002	-6.31722	1.13994e-09	5.74016e-08		NCCRP1	1.20746	9.96506	6.5582	2.89762e-10	1.46413e-08		PRR5L	-0.518621	6.80364	-3.1425	0.00186807	0.093305
A2M	-0.720208	11.2021	-6.3172	1.1401e-09	5.74016e-08		ASPG	1.11998	7.70008	6.55756	2.90821e-10	1.46422e-08		GADD45A	-0.380074	9.28131	-3.14183	0.00187216	0.093305
RNF150	-1.09797	6.26632	-6.3001	1.25478e-09	6.29495e-08		PGM2L1	-0.824016	7.47854	-6.55274	2.99008e-10	1.50006e-08		ZNF461	-0.434427	5.99673	-3.14109	0.0018767	0.093305
SMAD9	-0.764739	5.46949	-6.29033	1.32532e-09	6.62521e-08		SYTL1	0.722169	8.80737	6.53932	3.22988e-10	1.61459e-08		JUN	-0.353059	10.6696	-3.13846	0.00189304	0.093305
ZMAT1	-0.814297	6.20116	-6.28652	1.35386e-09	6.74388e-08		SLC41A2	-0.771523	7.52658	-6.52746	3.45741e-10	1.72221e-08		ID3	-0.332634	10.1387	-3.13816	0.00189491	0.093305
CRCT1	1.36902	10.4564	6.28192	1.38916e-09	6.89526e-08		GIMAP1	-0.903444	7.20017	-6.52625	3.48151e-10	1.72808e-08		RETSAT	0.294648	7.12196	3.13662	0.00190447	0.093305
PDE1A	-0.684573	6.27375	-6.27943	1.40858e-09	6.96702e-08		MYOC	-1.82485	4.5289	-6.52522	3.50224e-10	1.73225e-08		LAMA3	-0.60336	10.2216	-3.13614	0.00190749	0.093305
SMTNL2	-0.981749	4.44721	-6.27275	1.46214e-09	7.20657e-08		GIMAP6	-0.745392	7.6151	-6.52395	3.52786e-10	1.7388e-08		A2M	-0.388675	11.2021	-3.13418	0.00191984	0.093305
DHRS9	1.40702	7.56036	6.26935	1.4902e-09	7.31917e-08		EPN3	0.868864	7.73416	6.51822	3.64557e-10	1.78529e-08		IRF4	-0.541443	6.09805	-3.13402	0.00192083	0.093305
NEXN	-0.780829	9.23625	-6.26677	1.51181e-09	7.39946e-08		SLC2A1	0.735642	12.2849	6.51813	3.64761e-10	1.78529e-08		NRIP3	-0.545013	5.86423	-3.13396	0.0019212	0.093305
GPM6A	-0.793945	5.8833	-6.26573	1.52055e-09	7.41637e-08		GPRIN3	-0.967989	5.30169	-6.51409	3.73289e-10	1.82069e-08		FSD1L	-0.319981	5.78208	-3.13372	0.0019227	0.093305
MAPK13	0.455616	10.5553	6.26388	1.53635e-09	7.46749e-08		SLC27A6	-1.07864	5.98023	-6.50551	3.92108e-10	1.90439e-08		ANKHD1-EIF4EBP3	0.242172	8.34012	3.13323	0.00192581	0.093305
KCNA7	0.932244	7.36523	6.25983	1.57145e-09	7.61178e-08		AIF1	-0.781224	9.91248	-6.50504	3.93162e-10	1.90439e-08		DUSP10	-0.381899	8.81144	-3.13316	0.00192628	0.093305
TNS2	-0.533601	9.08238	-6.25812	1.58647e-09	7.65811e-08		TMEM200A	-1.20988	7.39053	-6.50377	3.9603e-10	1.90653e-08		MPP3	-0.464955	5.58532	-3.12973	0.00194806	0.0940356
HES5	0.562428	8.31853	6.24785	1.67994e-09	8.08154e-08		PGR	-0.651174	5.24717	-6.50364	3.96317e-10	1.90653e-08		KLF4	-0.443918	9.5596	-3.12846	0.00195619	0.0941049
IPO13	0.337132	9.38328	6.24624	1.69502e-09	8.12625e-08		MAGED2	-0.656698	9.93745	-6.49506	4.16256e-10	1.99067e-08		IL1R1	-0.357462	9.2599	-3.12618	0.00197088	0.094488
AOC3	-0.859674	8.81777	-6.2454	1.70299e-09	8.13671e-08		RAI2	-0.980682	7.51479	-6.4949	4.16641e-10	1.99067e-08		KIAA0319	-0.797057	3.83183	-3.12413	0.00198416	0.0945989
HSD17B1	0.515023	8.64471	6.24369	1.71933e-09	8.1869e-08		SCEL	1.36201	8.58665	6.48979	4.28993e-10	2.04274e-08		P3H1	-0.34049	8.82732	-3.12374	0.00198667	0.0945989
TCEAL2	-0.559027	8.52829	-6.23416	1.81285e-09	8.60306e-08		GKAP1	-0.905685	5.78332	-6.48376	4.44018e-10	2.10713e-08		SELE	-0.67656	6.78068	-3.12001	0.00201111	0.0952391
EXOC6B	0.455849	9.45428	6.22802	1.8758e-09	8.87183e-08		ACTG2	-1.45224	6.87556	-6.47875	4.56918e-10	2.15386e-08		DRD2	-0.366679	4.74214	-3.11836	0.00202197	0.0952391
CGNL1	-0.839521	7.53411	-6.22216	1.93792e-09	9.13487e-08		C1orf54	-0.582635	8.85432	-6.47874	4.56929e-10	2.15386e-08		PJA1	-0.297087	9.3796	-3.11806	0.00202392	0.0952391
EPHA1	0.610305	8.87194	6.22114	1.94891e-09	9.15599e-08		PMEPA1	-1.00451	10.3527	-6.47792	4.59073e-10	2.15672e-08		TMEM44	-0.362391	9.07707	-3.116	0.00203761	0.0952391
CALB2	1.26468	7.16938	6.2177	1.98642e-09	9.3011e-08		HSD17B1	0.596922	8.64471	6.47113	4.77233e-10	2.23456e-08		UBE2L3	-0.234098	10.42	-3.11598	0.00203778	0.0952391
ZDHHC13	0.466639	8.35446	6.20496	2.13191e-09	9.94913e-08		ALS2CL	0.797327	6.99684	6.46852	4.84375e-10	2.26047e-08		PDLIM3	-0.4985	9.35932	-3.11553	0.00204079	0.0952391
CYP4V2	-0.76986	7.1665	-6.20378	2.14579e-09	9.98077e-08		CSF1R	-0.783332	9.44892	-6.45851	5.12817e-10	2.38528e-08		WFIKKN2	0.303934	6.4309	3.11358	0.00205379	0.0955284
NOTCH3	0.522461	11.6985	6.2025	2.16106e-09	1.00186e-07		LGI2	-1.03287	5.75465	-6.45531	5.22246e-10	2.41938e-08		RAPGEF4	-0.334266	6.82366	-3.10729	0.0020964	0.0964399
MKNK2	0.560225	9.84935	6.19569	2.24412e-09	1.03695e-07		CRCT1	1.5731	10.4564	6.45486	5.23594e-10	2.41938e-08		ETFDH	0.267833	8.73343	3.10716	0.00209727	0.0964399
PHF10	-0.65676	8.22634	-6.19403	2.26491e-09	1.04278e-07		MFGE8	-0.674102	10.6042	-6.44868	5.42343e-10	2.4978e-08		DEGS1	-0.26708	10.7544	-3.10693	0.00209885	0.0964399
MICALL1	0.545048	8.66783	6.1935	2.2716e-09	1.04278e-07		LY6G6C	1.28755	8.23191	6.44607	5.50462e-10	2.52691e-08		P2RX4	-0.297692	8.54852	-3.10664	0.00210085	0.0964399
APOBEC3B	1.01774	10.1913	6.19017	2.31374e-09	1.05867e-07		ABCA6	-0.782492	6.28755	-6.44416	5.5648e-10	2.54621e-08		TREML4	-0.42768	3.06203	-3.09976	0.00214844	0.0979004
ZDHHC5	0.391772	9.98192	6.17857	2.46703e-09	1.12514e-07		COMP	-1.43681	8.54729	-6.43198	5.9637e-10	2.71987e-08		SH3RF3	-0.381201	7.73487	-3.09936	0.00215126	0.0979004
BCKDHB	-0.54696	7.60322	-6.17792	2.4759e-09	1.12553e-07		WIPF1	-0.839628	6.5201	-6.42856	6.08039e-10	2.76412e-08		PLEKHO2	-0.268424	8.7672	-3.09903	0.00215357	0.0979004
RNASE7	1.4498	8.46133	6.17518	2.51368e-09	1.13902e-07		CYSRT1	1.16603	7.55813	6.42652	6.15153e-10	2.78744e-08		SHISA7	0.35826	6.68738	3.09739	0.00216506	0.0981054
DEFB4B	1.75264	7.95069	6.16833	2.61051e-09	1.1791e-07		EBF4	-0.883266	8.19709	-6.42033	6.37122e-10	2.8777e-08		TXNDC2	-0.241186	4.3215	-3.09623	0.00217327	0.0981603
ECM1	0.935271	10.4858	6.167	2.62985e-09	1.18402e-07		MYADM	-0.871063	9.82173	-6.41698	6.49345e-10	2.92351e-08		IL18R1	-0.311202	5.20699	-3.09425	0.00218735	0.0983332
ZDHHC18	0.401194	8.24436	6.15842	2.75729e-09	1.23743e-07		ITM2A	-0.953529	8.19035	-6.41155	6.69652e-10	3.0053e-08		CEMIP	-0.624966	8.24028	-3.09372	0.00219109	0.0983332
SH3GL1	0.327736	11.282	6.15694	2.77986e-09	1.24359e-07		CDC42EP3	-0.730523	8.5571	-6.39312	7.43333e-10	3.31787e-08		IGF2BP2	-0.503146	9.88179	-3.0838	0.00226279	0.100772
MPDZ	-0.701506	7.36123	-6.15276	2.8445e-09	1.26847e-07		LAIR1	-0.962932	7.63825	-6.39295	7.44023e-10	3.31787e-08		SHISA4	-0.467378	5.08831	-3.08296	0.00226897	0.100772
ARAP2	0.616183	8.93071	6.1503	2.88332e-09	1.28171e-07		MGAT4A	-0.747323	7.74049	-6.39131	7.50959e-10	3.32785e-08		MED7	0.197466	8.2192	3.08236	0.00227339	0.100772
ABHD17B	0.639875	7.68038	6.14268	3.00694e-09	1.32863e-07		CSDC2	-0.689443	4.58913	-6.39131	7.50998e-10	3.32785e-08		TRAM2	-0.333511	9.17244	-3.08216	0.00227487	0.100772
LGI3	0.96395	5.69343	6.14263	3.0078e-09	1.32863e-07		ITGA8	-1.09194	6.80242	-6.38772	7.66375e-10	3.3853e-08		ILK	-0.221142	9.36801	-3.07935	0.00229562	0.100772
PRKAR2B	-0.758669	8.04792	-6.14138	3.02849e-09	1.33358e-07		MKNK2	0.644904	9.84935	6.37779	8.10601e-10	3.56944e-08		APOL1	-0.530058	10.6777	-3.07823	0.00230401	0.100772
ABHD17C	0.632401	9.2703	6.13217	3.18577e-09	1.39845e-07		RAB25	0.918445	10.5563	6.37668	8.15687e-10	3.58061e-08		TEKT4	0.288801	5.12311	3.07815	0.00230461	0.100772
CDH1	0.644183	11.2917	6.12503	3.31318e-09	1.44985e-07		AEBP1	-0.916507	11.6775	-6.36652	8.63848e-10	3.78021e-08		DCBLD2	-0.426501	7.81868	-3.07719	0.00231178	0.100772
PGLYRP4	1.52004	6.80333	6.11738	3.45541e-09	1.50521e-07		A2ML1	1.42978	7.28813	6.36077	8.92318e-10	3.89267e-08		BST1	-0.442461	7.34063	-3.07691	0.00231381	0.100772
EFNB1	0.693585	10.4923	6.11708	3.46111e-09	1.50521e-07		TSPYL2	-0.594507	6.99982	-6.35978	8.97316e-10	3.90235e-08		SOCS1	-0.407726	9.55043	-3.07647	0.00231717	0.100772
JAM2	-0.751153	5.82937	-6.10455	3.70713e-09	1.60235e-07		NBEAL2	0.60299	8.41644	6.35176	9.38782e-10	4.07008e-08		ACSS3	-0.408533	5.38697	-3.07329	0.0023411	0.101498
DLX5	1.16196	8.96729	6.10454	3.70729e-09	1.60235e-07		SGCA	-0.829425	7.34359	-6.34	1.00305e-09	4.33536e-08		RASL11A	-0.471999	7.30035	-3.07208	0.00235027	0.101582
MUC15	1.28546	7.06897	6.10285	3.74184e-09	1.61232e-07		SMAD9	-0.861765	5.46949	-6.33864	1.01072e-09	4.35507e-08		ATP2B4	-0.291677	10.1198	-3.06901	0.00237368	0.10228
CLDN11	-0.952464	6.43081	-6.09489	3.90855e-09	1.67901e-07		RIN3	-0.568422	8.47339	-6.33493	1.03207e-09	4.43348e-08		CXCL14	-0.609845	12.5362	-3.06704	0.00238885	0.102618
NELL2	1.38598	9.2063	6.09226	3.96509e-09	1.6981e-07		FAM83H	0.527323	11.8137	6.33004	1.0608e-09	4.54299e-08		GABARAPL1	-0.330823	9.81912	-3.06521	0.00240299	0.102814
ACP6	-0.650418	7.26595	-6.09118	3.98874e-09	1.70196e-07		MRGPRF	-0.977187	7.87039	-6.32906	1.06667e-09	4.55427e-08		DMRT3	-0.635841	5.61067	-3.06456	0.00240804	0.102814
ELN	-0.952755	6.45529	-6.09074	3.99835e-09	1.70196e-07		C1R	-0.762157	10.6894	-6.32818	1.07194e-09	4.56287e-08		GDA	-0.896055	5.88431	-3.06214	0.00242692	0.10312
AZIN2	-0.592965	6.43574	-6.08953	4.02476e-09	1.70803e-07		PODN	-1.08116	7.38934	-6.32626	1.08354e-09	4.59834e-08		OR13C9	0.297958	3.50319	3.06101	0.00243579	0.10312
POF1B	1.69626	7.5403	6.08179	4.19872e-09	1.77649e-07		BAIAP2	0.64976	9.27256	6.32277	1.10499e-09	4.67523e-08		DOK3	-0.398721	7.64022	-3.06026	0.00244164	0.10312
PLEKHN1	0.607487	8.34164	6.08078	4.22204e-09	1.78099e-07		TMX4	-0.734204	9.53556	-6.31572	1.14962e-09	4.84946e-08		SHISA2	-0.987803	7.36623	-3.05989	0.00244458	0.10312
SRRM3	0.644557	8.28188	6.07751	4.29813e-09	1.80766e-07		FGD5	-0.665895	8.2625	-6.31334	1.16506e-09	4.89989e-08		CD300E	-0.446273	6.67426	-3.05895	0.00245201	0.103124
AMPD3	0.606591	5.90783	6.07388	4.38424e-09	1.83837e-07		PPP1R14A	-0.802261	8.49462	-6.31021	1.18568e-09	4.97172e-08		AOC3	-0.457668	8.81777	-3.05666	0.00247014	0.103309
RUSC1	0.342837	9.57501	6.07313	4.40209e-09	1.84036e-07		ATP1B2	-0.917976	3.66629	-6.30927	1.19197e-09	4.98322e-08		PTHLH	-0.731441	11.2889	-3.05654	0.00247111	0.103309
GPRASP2	-0.614187	7.34668	-6.07006	4.47644e-09	1.86589e-07		SH2B3	-0.789451	8.66087	-6.30723	1.20563e-09	5.02536e-08		LMNA	-0.178723	12.1931	-3.05473	0.00248549	0.103496
GLIS2	-0.693325	8.428	-6.06245	4.6663e-09	1.93928e-07		AQP1	-0.992209	8.52803	-6.30224	1.23985e-09	5.15271e-08		ZFP36	-0.351401	12.1646	-3.05413	0.00249034	0.103496
SYNPO2	-1.30939	7.65868	-6.06131	4.69518e-09	1.94552e-07		CBLC	1.19652	8.24241	6.2966	1.27966e-09	5.30247e-08		TMEM47	-0.491382	8.1551	-3.05208	0.00250678	0.103727
ASPG	0.925537	7.70008	6.06008	4.72699e-09	1.95294e-07		RAB20	-0.570002	7.89627	-6.29576	1.28563e-09	5.30424e-08		FGD3	-0.368771	7.32949	-3.04914	0.00253063	0.103727
ODC1	0.989235	11.6761	6.05065	4.97594e-09	2.04855e-07		TMEM176A	-0.902926	10.0313	-6.29549	1.28764e-09	5.30424e-08		UPK1A	0.392361	7.03417	3.04713	0.00254701	0.103727
RAPGEFL1	1.08117	8.78201	6.05022	4.98758e-09	2.04855e-07		GGT5	-0.657157	8.12092	-6.2936	1.30129e-09	5.3448e-08		SPINK7	0.589084	8.52946	3.04701	0.00254794	0.103727
PGM2	0.490297	9.95183	6.04881	5.02605e-09	2.05834e-07		UBXN10	-0.986634	4.33822	-6.29198	1.31318e-09	5.37792e-08		NCF2	-0.482067	8.65439	-3.04644	0.00255261	0.103727
TIGD5	0.458563	8.94766	6.04036	5.26255e-09	2.14893e-07		WTIP	-0.729659	7.13625	-6.28372	1.37526e-09	5.60274e-08		FAR2	-0.349432	7.33007	-3.04442	0.00256922	0.103727
GNG2	-0.634065	7.20483	-6.03819	5.32495e-09	2.1681e-07		PHLDB1	-0.603584	8.39882	-6.28361	1.37606e-09	5.60274e-08		OSBPL9	-0.18385	9.46913	-3.0443	0.00257026	0.103727
CERS4	0.674054	8.80169	6.03197	5.50809e-09	2.23619e-07		KIT	-1.06231	7.29354	-6.278	1.4199e-09	5.76454e-08		SLAMF8	-0.417602	8.75745	-3.04216	0.0025879	0.103727
NTN4	-0.68813	8.1928	-6.0253	5.71129e-09	2.312e-07		ARHGEF4	0.943872	8.2552	6.2765	1.43188e-09	5.79643e-08		DCHS1	-0.346803	7.15514	-3.04189	0.00259016	0.103727
FRMPD2	1.14295	6.12918	6.02374	5.75975e-09	2.32492e-07		TMEM170B	-0.797734	4.42044	-6.273	1.46009e-09	5.89363e-08		IL6R	-0.315869	7.56789	-3.04185	0.00259054	0.103727
ARRDC1	0.463803	9.18426	6.02135	5.83505e-09	2.34857e-07		KLK8	1.44697	9.77762	6.27007	1.48417e-09	5.96427e-08		KLHL5	-0.369287	9.00607	-3.04104	0.00259723	0.103727
ALS2CL	0.663386	6.99684	6.01848	5.92653e-09	2.37857e-07		GIMAP4	-0.855704	8.41851	-6.26984	1.48608e-09	5.96427e-08		HSPA8	0.444827	9.67615	3.04057	0.0026012	0.103727
NKX6-1	-0.792252	6.71323	-6.01652	5.9898e-09	2.39711e-07		SDC1	0.732223	7.1961	6.26853	1.49698e-09	5.9909e-08		FAM43A	-0.395161	8.88416	-3.03989	0.00260688	0.103727
TIPARP	0.704223	7.11675	6.01529	6.02994e-09	2.40632e-07		GPRC5B	-0.860261	8.32804	-6.25547	1.61012e-09	6.42538e-08		CLU	-0.606553	10.6506	-3.03882	0.0026158	0.103727
SOBP	-0.660145	4.00213	-6.01467	6.05047e-09	2.40768e-07		BICC1	-0.94222	8.37068	-6.25358	1.62717e-09	6.46967e-08		HADH	0.29197	9.57045	3.03845	0.00261892	0.103727
WNT2B	0.83449	8.25168	6.01307	6.10299e-09	2.42172e-07		MLXIP	-0.474649	9.56548	-6.25322	1.63043e-09	6.46967e-08		EXTL1	0.196347	5.24239	3.03771	0.0026251	0.103727
SLPI	1.36792	11.7075	6.0043	6.4001e-09	2.53246e-07		RHCG	1.23645	11.4623	6.24955	1.6641e-09	6.58467e-08		TESK1	-0.247816	10.2201	-3.0369	0.00263198	0.103727
LMO3	-1.08954	4.67292	-6.0028	6.45207e-09	2.54585e-07		EPB41L2	-0.666273	9.291	-6.24525	1.70439e-09	6.72514e-08		CALD1	-0.34352	11.5909	-3.03676	0.00263315	0.103727
TMEM45B	1.37855	8.11928	5.99858	6.60129e-09	2.59743e-07		STK33	-0.96566	5.95522	-6.24386	1.71766e-09	6.75855e-08		C9orf57	-0.215094	2.45779	-3.0364	0.00263618	0.103727
CALHM2	-0.683707	7.83742	-5.99707	6.65556e-09	2.60528e-07		LIX1L	-0.96627	8.1954	-6.24094	1.74584e-09	6.85025e-08		MFAP3L	-0.556753	6.86743	-3.0349	0.00264882	0.103899
ADH7	1.92212	9.27822	5.99699	6.65834e-09	2.60528e-07		S100A2	0.896673	13.1823	6.23233	1.83146e-09	7.14128e-08		FERMT3	-0.305089	8.71687	-3.03413	0.00265536	0.103899
GSTP1	0.428298	13.4424	5.99647	6.67689e-09	2.60529e-07		CDHR1	1.23879	6.72492	6.23188	1.83599e-09	7.14128e-08		CHST15	-0.330809	9.10358	-3.03276	0.00266706	0.104067
RSPO3	-0.883295	8.31024	-5.99535	6.71761e-09	2.61391e-07		NPHP1	-0.769454	5.95141	-6.23156	1.83932e-09	7.14128e-08		C14orf180	0.279014	7.16752	3.02964	0.00269377	0.104397
N4BP2L1	-0.682606	6.98281	-5.99026	6.90522e-09	2.67949e-07		FMNL1	-0.624646	8.19103	-6.23145	1.84035e-09	7.14128e-08		CCL21	-0.618643	9.87136	-3.0295	0.00269498	0.104397
WDFY2	0.528512	7.18912	5.98932	6.94044e-09	2.68574e-07		PCDHAC2	-0.900016	3.88701	-6.21973	1.9642e-09	7.60088e-08		ATP7B	0.285186	6.40569	3.02917	0.00269781	0.104397
ZNF620	-0.726848	5.6275	-5.98802	6.98913e-09	2.69715e-07		PIEZO2	-0.809432	6.22753	-6.21608	2.00433e-09	7.73484e-08		FSTL3	-0.405986	9.75915	-3.02587	0.00272647	0.105189
UBXN10	-0.839541	4.33822	-5.98721	7.01971e-09	2.70153e-07		CTSF	-0.778819	9.09542	-6.21529	2.01322e-09	7.74787e-08		SACS	-0.295972	7.77896	-3.02466	0.00273702	0.105189
ZNF441	-0.367763	6.56457	-5.98617	7.05927e-09	2.70933e-07		CRB3	0.712658	8.68392	6.21329	2.03563e-09	7.81271e-08		FAM210A	-0.282596	8.2294	-3.02346	0.00274751	0.105189
ZBTB20	-0.525621	7.41833	-5.97751	7.3974e-09	2.83137e-07		PGPEP1	-0.621826	6.50079	-6.2126	2.04349e-09	7.81642e-08		HLA-DMB	-0.356588	7.94065	-3.02236	0.00275721	0.105189
HLA-DPB1	-0.77347	11.0298	-5.97402	7.53816e-09	2.87741e-07		PIK3R6	-0.729341	5.87505	-6.21222	2.04773e-09	7.81642e-08		MRGPRF	-0.453866	7.87039	-3.02212	0.00275928	0.105189
DCLK2	-0.629012	5.43323	-5.96764	7.80188e-09	2.96903e-07		MAP3K12	-0.403254	6.75512	-6.20304	2.15472e-09	8.20253e-08		ANXA6	-0.374906	9.40254	-3.02168	0.00276319	0.105189
ZNF770	0.493984	8.80725	5.9672	7.82048e-09	2.96903e-07		RASAL1	0.8542	7.27624	6.1941	2.26402e-09	8.59533e-08		KRTAP10-5	0.218039	3.0565	3.01792	0.0027965	0.105956
FGF2	-0.553357	7.49448	-5.95682	8.27016e-09	3.13129e-07		ENPP2	-0.934457	7.9203	-6.19341	2.27273e-09	8.60513e-08		PLA2G4C	-0.328869	7.16294	-3.0177	0.00279843	0.105956
NOD2	0.672364	7.73336	5.95295	8.44445e-09	3.18869e-07		N4BP2L1	-0.78916	6.98281	-6.19282	2.28012e-09	8.60989e-08		ICA1L	-0.397477	4.26903	-3.01556	0.00281757	0.106225
GALNT18	0.661272	8.41576	5.95226	8.4759e-09	3.19198e-07		ITGA9	-0.844106	6.99706	-6.1857	2.37169e-09	8.93166e-08		NRP1	-0.365208	7.43462	-3.01522	0.00282066	0.106225
NSDHL	0.427722	9.85937	5.95097	8.53475e-09	3.19916e-07		PGM2	0.560655	9.95183	6.18521	2.37819e-09	8.9322e-08		ANKRD52	-0.256326	5.95423	-3.01162	0.00285312	0.10716
PRDM1	0.683594	9.51642	5.95076	8.54448e-09	3.19916e-07		SH3BGRL	-0.675839	10.9085	-6.1841	2.39279e-09	8.96308e-08		PEBP1	0.258254	11.4209	3.01064	0.00286204	0.107208
AADACL2	1.47151	4.6383	5.95035	8.56328e-09	3.19916e-07		SEMA3E	-1.1868	3.47309	-6.17842	2.46911e-09	9.22438e-08		BAG4	0.375772	8.79681	3.00885	0.00287844	0.107447
PRICKLE3	0.507979	8.54417	5.94373	8.87375e-09	3.30635e-07		SORBS1	-1.10198	6.74869	-6.17504	2.51562e-09	9.37317e-08		TMTC1	-0.612469	7.8044	-3.00827	0.00288371	0.107447
ZNF449	0.741829	8.57544	5.94311	8.90355e-09	3.30868e-07		CSF1	-0.700682	8.63158	-6.17324	2.54068e-09	9.44151e-08		GLIS3	-0.394931	6.60424	-3.00619	0.00290286	0.107635
CHPT1	-0.667698	8.46557	-5.94129	8.99097e-09	3.33235e-07		TMEM263	-0.560245	9.5155	-6.17239	2.55274e-09	9.46083e-08		INVS	-0.223503	9.29069	-3.00544	0.00290977	0.107635
DACT3	-0.635659	6.86263	-5.93631	9.23475e-09	3.4137e-07		LRRC49	-0.608868	7.53765	-6.17192	2.55935e-09	9.46083e-08		SLC18A2	-0.310888	5.86042	-3.00523	0.00291175	0.107635
ASB5	-1.18711	3.55488	-5.93474	9.31295e-09	3.43357e-07		BCL11B	0.761882	8.62902	6.17109	2.57113e-09	9.47944e-08		LAMA2	-0.332089	8.15704	-3.00021	0.00295845	0.108842
PPAN-P2RY11	0.314007	8.64605	5.93197	9.45261e-09	3.47594e-07		GPR45	0.983239	8.31655	6.1697	2.59085e-09	9.52713e-08		ARHGAP29	-0.38958	4.70145	-3.00006	0.00295989	0.108842
TNFSF12	-0.581105	7.03616	-5.92946	9.58056e-09	3.51175e-07		GNG7	-0.716961	7.29516	-6.168	2.61531e-09	9.59022e-08		CXCL9	-0.822587	9.69338	-2.99749	0.0029841	0.109056
FGD5	-0.559219	8.2625	-5.92909	9.59999e-09	3.51175e-07		MAP9	-1.09502	7.02596	-6.16753	2.62207e-09	9.59022e-08		DESI1	-0.20183	9.95141	-2.99667	0.00299187	0.109056
ITPKC	0.608604	9.13174	5.92718	9.69845e-09	3.53855e-07		HLA-DRA	-0.95079	12.0696	-6.16709	2.62849e-09	9.59022e-08		ITGA1	-0.333081	7.02542	-2.99601	0.00299815	0.109056
SGK1	0.599865	11.3426	5.92603	9.75856e-09	3.55126e-07		CKMT1A	0.970624	9.58202	6.15599	2.79436e-09	1.0169e-07		GLI2	-0.653571	6.94388	-2.99522	0.00300564	0.109056
TNFSF4	-1.04583	5.78143	-5.92349	9.89243e-09	3.59067e-07		PPFIA3	0.622493	6.68221	6.15121	2.86891e-09	1.0391e-07		PACSIN2	-0.217846	9.64917	-2.99521	0.00300574	0.109056
SLC28A3	1.2078	6.1634	5.91858	1.01564e-08	3.67699e-07		MS4A4A	-1.07512	8.81262	-6.15113	2.87015e-09	1.0391e-07		TLL1	-0.7225	4.91499	-2.99452	0.0030123	0.109056
LMTK3	0.864223	7.82355	5.91377	1.04213e-08	3.7632e-07		GRAMD1A	-0.666184	9.15261	-6.15054	2.87963e-09	1.03985e-07		SEC61B	-0.176365	11.5835	-2.9913	0.00304317	0.10989
C3	-0.927852	10.7554	-5.90722	1.07937e-08	3.88694e-07		SLC2A4	-1.03262	6.23597	-6.14039	3.04505e-09	1.09676e-07		TTYH3	-0.306453	10.5622	-2.9896	0.0030596	0.1102
STK36	-0.462931	7.74439	-5.90677	1.08193e-08	3.88694e-07		TMEM176B	-1.01975	9.92491	-6.13857	3.07571e-09	1.10498e-07		HIRIP3	0.272348	7.55256	2.98839	0.00307136	0.110341
RAB25	0.760233	10.5563	5.90257	1.10657e-08	3.96531e-07		PTK6	0.760585	9.18444	6.13095	3.20731e-09	1.14855e-07		ITGA5	-0.368743	9.72959	-2.98688	0.00308607	0.110403
FAM160A1	0.538655	8.53056	5.88886	1.19067e-08	4.25582e-07		TCEA2	-0.701082	8.40187	-6.1306	3.21337e-09	1.14855e-07		HECTD1	0.370826	5.03226	2.98611	0.00309353	0.110403
SLC2A4	-0.885209	6.23597	-5.88645	1.20611e-08	4.30006e-07		CLTB	0.863538	6.7727	6.12416	3.3291e-09	1.1869e-07		SNX9	-0.202892	10.4546	-2.9853	0.00310154	0.110403
WFDC12	1.44167	6.5284	5.88584	1.21007e-08	4.30324e-07		SGPP2	1.12635	9.02473	6.12305	3.34949e-09	1.19115e-07		APOL4	-0.342989	7.48785	-2.98499	0.00310451	0.110403
ABLIM1	0.747853	9.26071	5.88152	1.23824e-08	4.3923e-07		CYP4V2	-0.849058	7.1665	-6.11829	3.43816e-09	1.21959e-07		CCDC149	-0.320538	6.2587	-2.98376	0.00311662	0.110554
MINK1	0.564743	10.1383	5.87916	1.25394e-08	4.43679e-07		CAND2	-0.876203	6.89109	-6.11589	3.48365e-09	1.23261e-07		JUNB	-0.243617	12.6532	-2.98162	0.00313779	0.111024
AKR1B10	1.70957	10.9746	5.87661	1.27114e-08	4.48637e-07		KRT14	1.22211	13.958	6.11238	3.55145e-09	1.25118e-07		KRT34	-0.70285	5.37277	-2.98023	0.0031516	0.111233
ASXL1	-0.329007	10.0156	-5.87493	1.28253e-08	4.51522e-07		ENTPD1	-0.710168	6.82057	-6.11194	3.55993e-09	1.25118e-07		AEBP1	-0.417187	11.6775	-2.97934	0.00316044	0.111265
FAM110C	0.812235	9.75229	5.87293	1.29629e-08	4.55225e-07		PLCB2	-0.701848	6.78447	-6.1114	3.57047e-09	1.25118e-07		JAK3	-0.310092	5.28649	-2.97642	0.00318967	0.112013
MAP7	0.51691	9.733	5.87086	1.31067e-08	4.59125e-07		LST1	-0.67822	9.00023	-6.11127	3.57315e-09	1.25118e-07		GALNT2	-0.261992	9.84789	-2.97223	0.00323205	0.112668
CYSLTR1	-0.827101	7.2556	-5.86566	1.34748e-08	4.70847e-07		RPS6KA2	-0.652633	7.3608	-6.11088	3.58065e-09	1.25118e-07		SLC44A1	-0.362666	9.85094	-2.97123	0.00324227	0.112668
TMPRSS4	0.998317	8.01104	5.86093	1.38187e-08	4.81665e-07		TMEM40	0.906342	8.4328	6.1087	3.62385e-09	1.26313e-07		SGCA	-0.378081	7.34359	-2.97111	0.00324344	0.112668
TWF1	0.361812	11.0505	5.85841	1.4005e-08	4.85962e-07		PLA2G4C	-0.684175	7.16294	-6.10657	3.66635e-09	1.27478e-07		FAM114A1	-0.25961	9.87309	-2.96939	0.00326113	0.112668
BARHL2	0.536351	7.94054	5.85833	1.40111e-08	4.85962e-07		GOLM1	-0.740009	9.40324	-6.10501	3.69779e-09	1.28254e-07		RPS29	0.208201	11.8142	2.96926	0.00326237	0.112668
SLC16A4	-0.690522	7.01123	-5.84869	1.47482e-08	5.10266e-07		MVB12B	-0.830082	7.52136	-6.10359	3.7266e-09	1.28935e-07		MAP2	-0.555834	8.18125	-2.96867	0.00326851	0.112668
AIF1	-0.62801	9.91248	-5.84781	1.48171e-08	5.11391e-07		ARNTL2	0.918767	9.46917	6.10034	3.79371e-09	1.30743e-07		EIF4G1	-0.182321	12.353	-2.9684	0.00327126	0.112668
TNS1	-0.783919	9.33503	-5.84472	1.50628e-08	5.18596e-07		ZEB2	-0.670818	7.54916	-6.10015	3.79749e-09	1.30743e-07		NFATC2	-0.305286	7.63278	-2.96709	0.00328478	0.112668
GPRC5B	-0.718153	8.32804	-5.83982	1.54599e-08	5.30967e-07		KRT5	0.748646	14.0965	6.09504	3.90525e-09	1.34125e-07		SVEP1	-0.393118	7.28734	-2.96686	0.00328718	0.112668
AAMDC	-0.448136	8.72123	-5.83739	1.56604e-08	5.34695e-07		CDH1	0.716428	11.2917	6.09143	3.98312e-09	1.36466e-07		CFAP58	-0.439587	5.43282	-2.96654	0.00329047	0.112668
MGAT4A	-0.610343	7.74049	-5.83725	1.5672e-08	5.34695e-07		TNFSF4	-1.20204	5.78143	-6.08815	4.05522e-09	1.38598e-07		LPP	-0.266492	10.4978	-2.96531	0.00330321	0.112668
CTSF	-0.654066	9.09542	-5.83712	1.56827e-08	5.34695e-07		ABI3BP	-1.34391	6.36162	-6.0842	4.14386e-09	1.41284e-07		ABCA13	-0.921966	7.0609	-2.96428	0.0033139	0.112668
CMTM3	-0.57826	9.44168	-5.83496	1.58631e-08	5.39537e-07		SLC9A3R1	0.776794	11.5118	6.08348	4.16015e-09	1.41495e-07		TMEM43	-0.167149	10.5077	-2.9635	0.00332205	0.112668
IL1A	1.55468	8.33155	5.83126	1.61775e-08	5.48903e-07		PGLYRP4	1.69012	6.80333	6.0824	4.18473e-09	1.41988e-07		TNFRSF4	-0.376829	7.14971	-2.96292	0.00332807	0.112668
CDS2	-0.448495	8.68077	-5.82189	1.70013e-08	5.75463e-07		ASB5	-1.3598	3.55488	-6.07898	4.26374e-09	1.44021e-07		NOTCH3	-0.271433	11.6985	-2.96241	0.00333341	0.112668
WTIP	-0.604326	7.13625	-5.81997	1.71754e-08	5.79958e-07		C15orf62	0.686567	7.2524	6.07892	4.26515e-09	1.44021e-07		PCSK5	-0.407287	8.61881	-2.96135	0.00334452	0.112668
MAP6	-0.846072	5.75096	-5.80816	1.82834e-08	6.15891e-07		GNA15	0.737349	10.9845	6.07412	4.37838e-09	1.4749e-07		TTLL7	-0.441731	6.63302	-2.96125	0.00334565	0.112668
S100A7	1.82938	12.5175	5.79914	1.91757e-08	6.44405e-07		DOK5	-1.02217	4.88955	-6.06929	4.49538e-09	1.51068e-07		SH2D3C	-0.343047	7.17561	-2.96044	0.00335415	0.112668
ARMC9	-0.541425	7.04284	-5.78961	2.01651e-08	6.76035e-07		AKAP5	-0.705941	5.72061	-6.05936	4.74556e-09	1.59095e-07		SPRY4	-0.35728	8.4284	-2.95909	0.00336839	0.112668
OVCH1	0.665395	4.34597	5.78913	2.02166e-08	6.7615e-07		SLITRK3	-1.17348	4.98148	-6.05568	4.8417e-09	1.61932e-07		DNAJC25-GNG10	-0.129187	9.32929	-2.95906	0.00336874	0.112668
ZBED3	-0.50636	8.33109	-5.78627	2.05232e-08	6.84774e-07		ANGPTL1	-0.630266	4.89119	-6.05284	4.91707e-09	1.64062e-07		PDE2A	-0.156743	11.8188	-2.95816	0.00337826	0.112718
ADAMTSL3	-0.628887	6.21667	-5.78575	2.05803e-08	6.8505e-07		VASH1	-0.571057	8.28188	-6.05162	4.94982e-09	1.645e-07		COG4	0.204628	10.0587	2.957	0.00339054	0.11286
CREBRF	-0.683969	5.73028	-5.78518	2.06421e-08	6.85483e-07		BOC	-0.84098	7.89735	-6.05148	4.95361e-09	1.645e-07		TOR3A	-0.303595	8.90911	-2.95297	0.00343369	0.114026
CCDC177	0.676586	6.25115	5.78369	2.08049e-08	6.8926e-07		MROH6	0.715815	8.76185	6.04513	5.12776e-09	1.69881e-07		CYP17A1	0.227946	5.52694	2.94845	0.00348261	0.115179
PLN	-1.44012	6.0763	-5.78015	2.11967e-08	7.0059e-07		GSDMC	1.4463	8.39376	6.04406	5.15777e-09	1.70473e-07		LOXL4	-0.825506	7.54173	-2.94825	0.00348481	0.115179
MAL2	0.679479	11.3802	5.77233	2.20872e-08	7.28307e-07		RCSD1	-0.925586	6.34112	-6.0422	5.21009e-09	1.71798e-07		PGM3	-0.264335	8.69475	-2.94123	0.00356207	0.117456
AXL	-0.88579	8.95872	-5.76921	2.24533e-08	7.38644e-07		STK38L	-0.693453	8.83214	-6.03867	5.31114e-09	1.74706e-07		MTMR8	0.35475	5.22507	2.9399	0.00357692	0.117555
SERPINB4	1.34516	10.131	5.76822	2.25708e-08	7.40777e-07		NAP1L3	-1.16986	5.27369	-6.03826	5.32313e-09	1.74706e-07		PFN3	0.229836	5.44565	2.93909	0.00358594	0.117555
BHMT2	-0.708396	5.46394	-5.76537	2.29116e-08	7.50207e-07		TMEM45B	1.55144	8.11928	6.03681	5.36522e-09	1.75676e-07		TNFAIP1	-0.184654	10.7692	-2.93872	0.00359016	0.117555
CASQ2	-1.13173	4.03319	-5.76317	2.31777e-08	7.57155e-07		MSRA	-0.585596	7.442	-6.03544	5.40524e-09	1.76575e-07		TIE1	-0.369507	7.17355	-2.93418	0.00364135	0.118884
DSC1	1.98018	6.72769	5.76128	2.34092e-08	7.62945e-07		APOE	-0.932469	11.6446	-6.03017	5.56211e-09	1.81278e-07		XKR8	-0.168293	8.30723	-2.93362	0.00364768	0.118884
MYOCD	-0.915233	5.63411	-5.75811	2.38032e-08	7.73989e-07		EVI2B	-0.915633	9.60263	-6.02887	5.60166e-09	1.82145e-07		ACOT9	-0.207839	9.69688	-2.93212	0.00366479	0.11906
SCN7A	-1.26694	4.88056	-5.7575	2.38798e-08	7.74688e-07		PLEKHO2	-0.536498	8.7672	-6.02491	5.72342e-09	1.85674e-07		HELB	0.332787	6.98945	2.93166	0.00367004	0.11906
RDH13	0.506881	8.83319	5.75678	2.39698e-08	7.75816e-07		BICD2	0.609439	10.4976	6.02369	5.76156e-09	1.86481e-07		C1orf198	-0.20788	10.1812	-2.92773	0.00371529	0.120251
ZNF33A	-0.385702	8.69177	-5.74884	2.49902e-08	8.06983e-07		ZNF660	-0.65566	5.40034	-6.02045	5.8636e-09	1.89347e-07		KIAA0040	-0.258516	10.0572	-2.92652	0.00372922	0.120344
HLA-DPA1	-0.819179	10.7355	-5.74743	2.51755e-08	8.11103e-07		GIMAP7	-0.763398	8.98853	-6.01315	6.10023e-09	1.96272e-07		LMF2	-0.203997	10.7432	-2.926	0.00373531	0.120344
CYP27A1	-0.895319	6.8625	-5.74422	2.56039e-08	8.23015e-07		IL1RL2	0.603737	6.81708	6.01298	6.10599e-09	1.96272e-07		TGFB2	-0.389161	6.78377	-2.92511	0.00374565	0.120401
PGAM1	0.388075	11.3185	5.74193	2.59125e-08	8.31036e-07		FUNDC2	-0.546283	5.04091	-6.00951	6.22189e-09	1.99541e-07		OTC	0.23112	5.44729	2.92362	0.00376302	0.120683
LGI2	-0.821242	5.75465	-5.7398	2.62045e-08	8.38484e-07		RHOBTB1	-0.613168	8.66289	-6.00828	6.26367e-09	2.00181e-07		CLEC5A	-0.538743	5.95832	-2.92284	0.00377214	0.1207
ARHGAP6	-0.408837	5.50177	-5.73704	2.65853e-08	8.48735e-07		SCNN1B	1.12904	6.43811	6.00808	6.27034e-09	2.00181e-07		RHOU	-0.373856	7.34307	-2.92055	0.0037991	0.121127
PPIF	0.559679	10.7192	5.7328	2.71834e-08	8.65863e-07		FN1	-1.02626	12.3809	-6.00541	6.36177e-09	2.02639e-07		EMILIN2	-0.339816	8.45535	-2.92024	0.00380273	0.121127
PSD4	0.609707	7.96676	5.73008	2.75734e-08	8.76297e-07		TMPRSS11D	1.56421	9.22502	6.0038	6.41751e-09	2.03952e-07		SPOCK1	-0.5469	8.32373	-2.91906	0.00381675	0.121298
STK33	-0.79112	5.95522	-5.72036	2.90115e-08	9.19921e-07		DCLK1	-1.01109	6.28361	-6.00003	6.54973e-09	2.07684e-07		ABCC9	-0.444496	6.29858	-2.91675	0.00384422	0.121896
REEP4	0.55923	10.5173	5.71434	2.99399e-08	9.4722e-07		RBPMS	-0.741877	7.46915	-5.99395	6.76857e-09	2.1414e-07		SIRPD	-0.300952	4.42576	-2.91537	0.00386069	0.121911
SYNM	-1.03129	8.77239	-5.7136	3.00549e-08	9.48723e-07		LRRN4CL	-0.844134	6.5302	-5.99311	6.79946e-09	2.14634e-07		BMX	-0.420518	5.38779	-2.91491	0.00386618	0.121911
NFATC2	-0.540353	7.63278	-5.71256	3.02192e-08	9.5177e-07		C3orf18	-0.636018	6.36391	-5.98859	6.96781e-09	2.19455e-07		RHOBTB1	-0.289318	8.66289	-2.91453	0.00387074	0.121911
SNED1	-0.633107	5.75604	-5.7093	3.07392e-08	9.65982e-07		MEIS2	-0.563809	7.83382	-5.98433	7.12994e-09	2.24059e-07		XRCC6	-0.144438	12.3484	-2.91352	0.00388288	0.12202
ARL4D	0.546848	8.7421	5.70481	3.14672e-08	9.86652e-07		RHOQ	-0.444109	10.0053	-5.97782	7.38509e-09	2.31559e-07		DDX59	-0.197451	8.67583	-2.91037	0.00392098	0.122942
TSPYL2	-0.476817	6.99982	-5.70413	3.15791e-08	9.87956e-07		CMKLR1	-0.759443	7.36655	-5.97568	7.47085e-09	2.33726e-07		KLB	0.312677	3.67546	2.90796	0.00395036	0.123322
VSNL1	0.807134	9.80436	5.70201	3.1931e-08	9.96745e-07		HMOX2	0.487082	10.8393	5.96932	7.73148e-09	2.41342e-07		ZNF132	0.272892	7.97653	2.90659	0.00396719	0.123322
SCEL	1.06962	8.58665	5.69941	3.23675e-08	1.00813e-06		EPHX3	1.12092	10.1406	5.96591	7.87521e-09	2.4487e-07		NMU	0.484258	8.99421	2.90612	0.003973	0.123322
NXPH3	-0.402158	4.73319	-5.69561	3.30142e-08	1.026e-06		NOD2	0.753518	7.73336	5.96581	7.87936e-09	2.4487e-07		MAP6	-0.460327	5.75096	-2.90515	0.00398494	0.123322
TMCC3	0.616477	7.89577	5.69337	3.34032e-08	1.03579e-06		CYP2C18	1.37706	7.39995	5.96518	7.90624e-09	2.45163e-07		CYTIP	-0.395976	8.60143	-2.90472	0.00399023	0.123322
FBXL13	-0.835338	5.20279	-5.69187	3.36641e-08	1.04159e-06		APOBEC3G	-0.962556	8.9727	-5.96439	7.93972e-09	2.45659e-07		ITGA8	-0.482958	6.80242	-2.90456	0.00399221	0.123322
LCE3C	1.11044	6.18167	5.68929	3.41209e-08	1.05194e-06		LMO3	-1.21043	4.67292	-5.96348	7.97885e-09	2.46207e-07		TMEM200B	-0.317457	6.96186	-2.90428	0.00399563	0.123322
CCDC170	-0.384227	6.45481	-5.68903	3.41672e-08	1.05194e-06		FOXF1	-0.853264	8.04388	-5.96316	7.99247e-09	2.46207e-07		FOLH1	-0.462652	7.06526	-2.90366	0.00400332	0.123322
GPX2	1.3601	11.8832	5.68871	3.42235e-08	1.05194e-06		SMIM10	-0.891154	6.0501	-5.95806	8.2152e-09	2.52514e-07		P4HA3	-0.431182	5.93689	-2.90172	0.00402744	0.123793
PRND	-0.77131	3.74347	-5.68759	3.4424e-08	1.05546e-06		LIMD2	-0.492922	6.82582	-5.95241	8.46919e-09	2.59141e-07		LRRC66	-0.240661	4.81896	-2.89942	0.00405616	0.124321
RORA	0.577954	8.81769	5.68723	3.44882e-08	1.05546e-06		TRIM29	0.766592	11.4216	5.95225	8.47644e-09	2.59141e-07		ATF3	-0.446909	8.21539	-2.89892	0.00406232	0.124321
BOC	-0.705935	7.89735	-5.68058	3.57024e-08	1.09024e-06		ST3GAL2	-0.546296	8.55778	-5.95203	8.48615e-09	2.59141e-07		RPS6KC1	-0.219641	9.28296	-2.89686	0.00408836	0.124846
RCN1	-0.432407	10.3537	-5.67987	3.58353e-08	1.09193e-06		TMEM54	0.481453	10.8376	5.9495	8.60259e-09	2.62127e-07		SSR4	-0.209713	11.448	-2.89595	0.00409981	0.124924
HPSE2	-1.16422	5.01895	-5.67735	3.63083e-08	1.10373e-06		SESTD1	-0.830865	4.2584	-5.94585	8.77324e-09	2.66748e-07		CDK17	-0.233349	7.52654	-2.8951	0.0041105	0.124979
RNF149	0.325054	10.7927	5.67697	3.63798e-08	1.10373e-06		STMN2	-0.981025	4.5419	-5.94474	8.8259e-09	2.6777e-07		PLXNC1	-0.320781	7.65548	-2.89006	0.00417487	0.126653
LTBP2	-0.646567	9.69364	-5.67141	3.74479e-08	1.13332e-06		C1QA	-1.02769	10.6059	-5.94333	8.8927e-09	2.69215e-07		EGR2	-0.500666	8.72042	-2.88939	0.00418359	0.126653
AMMECR1	0.608968	8.04943	5.67105	3.75163e-08	1.13332e-06		STYK1	0.656837	7.55636	5.94269	8.92344e-09	2.69565e-07		NUDT9	0.172977	9.65622	2.88777	0.00420449	0.127012
ZNF34	-0.292749	8.81597	-5.65773	4.02037e-08	1.21189e-06		CD8B	-0.723129	6.8581	-5.94125	8.99287e-09	2.70614e-07		YBX2	0.343925	7.48159	2.88348	0.00426037	0.127677
TCEA2	-0.578147	8.40187	-5.6536	4.10737e-08	1.23546e-06		ENG	-0.48164	10.7847	-5.94117	8.9967e-09	2.70614e-07		PHC2	-0.250131	9.60698	-2.88341	0.00426134	0.127677
SERINC5	0.473793	9.3378	5.65001	4.18474e-08	1.25605e-06		NDRG1	0.868315	12.6072	5.93924	9.09072e-09	2.72857e-07		ODF3L2	0.239436	6.52181	2.88308	0.00426555	0.127677
SNX33	0.454594	8.74902	5.63962	4.41592e-08	1.32189e-06		PDE4DIP	-0.643013	8.11773	-5.93414	9.34311e-09	2.79835e-07		NR1H4	0.401561	5.01952	2.88244	0.00427406	0.127677
CKLF	-0.466792	9.28241	-5.63932	4.42292e-08	1.32189e-06		SHROOM4	-0.537747	6.60793	-5.93183	9.45937e-09	2.82715e-07		DYNAP	0.60177	5.01701	2.88208	0.00427879	0.127677
ESRP1	0.554434	10.6612	5.63855	4.44042e-08	1.3243e-06		RAB10	0.427018	11.3563	5.9287	9.61994e-09	2.86903e-07		RABL2A	-0.234899	7.31696	-2.88191	0.00428104	0.127677
AHI1	-0.414549	7.37568	-5.63725	4.47062e-08	1.33048e-06		MEOX2	-1.28226	5.72664	-5.92595	9.76262e-09	2.90541e-07		MCM10	0.330511	7.46426	2.87981	0.00430876	0.128231
PLA2G5	-0.513018	5.85869	-5.6359	4.50192e-08	1.33696e-06		KLC3	0.947733	9.04769	5.91713	1.02359e-08	3.03982e-07		PSMD11	-0.178626	11.139	-2.87767	0.00433711	0.128802
C1QTNF7	-0.700919	4.47872	-5.63518	4.51853e-08	1.33907e-06		DOCK2	-0.967357	7.33818	-5.9159	1.03035e-08	3.05343e-07		PECAM1	-0.319979	9.71906	-2.87667	0.00435042	0.128925
DTX4	-0.627798	8.28778	-5.6307	4.62456e-08	1.36761e-06		NHSL2	-0.651303	5.30122	-5.91504	1.03511e-08	3.06108e-07		C1R	-0.336873	10.6894	-2.87556	0.00436528	0.129063
PTHLH	1.23854	11.2889	5.62975	4.6473e-08	1.37144e-06		STAT5B	-0.416697	8.78688	-5.91361	1.04305e-08	3.07808e-07		MBOAT4	-0.273405	3.9323	-2.8749	0.0043741	0.129063
ZC3H12A	0.770324	10.2908	5.62239	4.82737e-08	1.42159e-06		RCN1	-0.502969	10.3537	-5.90791	1.07539e-08	3.16226e-07		NFIL3	-0.305758	10.1647	-2.87421	0.00438339	0.129063
ARHGEF35	0.437827	9.85693	5.62043	4.87659e-08	1.43308e-06		LCE3A	1.34581	9.02735	5.90779	1.07607e-08	3.16226e-07		CHMP3	0.189805	10.441	2.87337	0.00439469	0.129063
ARHGEF25	-0.510353	7.27824	-5.61946	4.90112e-08	1.43729e-06		RAI14	-0.818905	9.82189	-5.90375	1.09959e-08	3.22462e-07		TNS4	-0.44127	10.8728	-2.8729	0.00440103	0.129063
TIMP3	-0.696352	10.0264	-5.60977	5.1523e-08	1.5078e-06		OGN	-1.26607	6.62804	-5.9016	1.11233e-08	3.25519e-07		SLC47A1	-0.432894	7.27966	-2.86815	0.00446558	0.129515
PIEZO2	-0.653119	6.22753	-5.60895	5.1743e-08	1.51109e-06		C1orf162	-0.829389	8.00493	-5.90025	1.12034e-08	3.2718e-07		TCF4	-0.269425	10.4144	-2.86811	0.00446612	0.129515
SH3KBP1	-0.564043	8.65293	-5.60616	5.24916e-08	1.52977e-06		YOD1	0.544841	9.02902	5.89413	1.1576e-08	3.37362e-07		ROBO4	-0.323323	7.4244	-2.86752	0.00447422	0.129515
STMN2	-0.826325	4.5419	-5.59959	5.42994e-08	1.57884e-06		ABCA8	-0.960023	5.19667	-5.89368	1.16042e-08	3.37481e-07		SCNN1B	0.523998	6.43811	2.86669	0.00448568	0.129515
PTP4A2	-0.282698	11.0987	-5.59923	5.44002e-08	1.57884e-06		ELN	-1.03086	6.45529	-5.893	1.16461e-08	3.37783e-07		SUCLA2	0.283963	8.35743	2.8663	0.00449103	0.129515
PPFIA3	0.506289	6.68221	5.59471	5.56795e-08	1.60945e-06		MAST4	0.47724	8.85842	5.89252	1.16761e-08	3.37783e-07		YME1L1	0.200934	10.6616	2.86579	0.00449801	0.129515
KLK7	1.28192	10.535	5.5947	5.56839e-08	1.60945e-06		PTGER4	-0.855814	7.90666	-5.89235	1.16866e-08	3.37783e-07		BBS1	0.249611	6.51108	2.86559	0.00450075	0.129515
TNS4	0.789707	10.8728	5.59258	5.62928e-08	1.62371e-06		ITGA1	-0.672837	7.02542	-5.88682	1.20374e-08	3.47206e-07		ZNF16	0.160304	8.43253	2.86475	0.00451229	0.129515
PGR	-0.500182	5.24717	-5.58649	5.80834e-08	1.67192e-06		CKMT1B	0.953683	9.23637	5.87991	1.24894e-08	3.59506e-07		TMEM158	-0.467216	9.22364	-2.86436	0.00451779	0.129515
UBXN11	-0.43478	7.93908	-5.58207	5.94181e-08	1.70684e-06		HMGB4	0.70017	6.86017	5.87548	1.27881e-08	3.67351e-07		CTSL	-0.427749	10.4446	-2.86387	0.00452444	0.129515
DNMBP	0.42687	8.79418	5.57979	6.01183e-08	1.72343e-06		DPYSL3	-0.807825	11.0208	-5.86623	1.34339e-08	3.85115e-07		KRTAP20-4	0.394817	3.89989	2.86337	0.00453145	0.129515
METRNL	0.638984	10.4365	5.57434	6.18245e-08	1.76873e-06		RAET1G	1.10362	7.78979	5.86544	1.34907e-08	3.85954e-07		MPP5	0.204659	8.66627	2.86321	0.00453359	0.129515
NOL4L	-0.562371	5.80312	-5.57354	6.20784e-08	1.77239e-06		COL4A2	-0.696448	11.932	-5.86263	1.36944e-08	3.90985e-07		ABCF3	-0.186414	9.70321	-2.86286	0.00453852	0.129515
CPQ	-0.67593	8.58281	-5.57258	6.2386e-08	1.77756e-06		DPYSL2	-0.752446	9.30332	-5.85517	1.42489e-08	4.05992e-07		SYNPO2L	0.484633	5.5603	2.86114	0.00456245	0.129515
CILP2	-0.871515	4.949	-5.56996	6.32296e-08	1.79728e-06		PLA2G5	-0.595808	5.85869	-5.85308	1.44081e-08	4.09698e-07		BMP1	-0.309652	9.47733	-2.86107	0.00456346	0.129515
SIRT7	0.266914	9.86203	5.56964	6.33342e-08	1.79728e-06		HEYL	-0.679111	7.54409	-5.85261	1.44436e-08	4.09877e-07		ANKRD46	0.336022	5.57514	2.86103	0.00456394	0.129515
GPR62	0.472675	7.1657	5.56869	6.36437e-08	1.80242e-06		NHLRC3	-0.451358	8.69894	-5.84879	1.47406e-08	4.17073e-07		IL21R	-0.304706	7.51188	-2.85977	0.00458157	0.129516
GYS1	0.384131	9.63747	5.56804	6.38541e-08	1.80475e-06		LAMA4	-0.652526	8.72046	-5.84858	1.47566e-08	4.17073e-07		SOCS2	-0.449356	7.32094	-2.85971	0.00458244	0.129516
MYOC	-1.39139	4.5289	-5.56378	6.52669e-08	1.84097e-06		SCIMP	-0.727964	7.12561	-5.84718	1.48672e-08	4.18161e-07		TOMM40L	0.213687	7.82983	2.85746	0.00461402	0.130147
CLEC18C	0.298153	8.38602	5.56284	6.55824e-08	1.84616e-06		KPNA5	-0.582947	6.40419	-5.8471	1.48731e-08	4.18161e-07		PHF2	-0.198616	9.64634	-2.85639	0.00462907	0.13031
RAI2	-0.750325	7.51479	-5.55708	6.75457e-08	1.89763e-06		NFAM1	-0.731648	6.70082	-5.84658	1.49141e-08	4.18161e-07		PRKG1	-0.379151	7.96039	-2.85461	0.00465431	0.130758
ARHGEF6	-0.643206	6.67949	-5.55202	6.93166e-08	1.94349e-06		FLI1	-0.746886	8.14189	-5.84658	1.49141e-08	4.18161e-07		PLOD1	-0.303167	10.2852	-2.85035	0.00471527	0.131649
CYFIP2	-0.959079	5.62878	-5.54822	7.06789e-08	1.97774e-06		RABGGTA	0.521386	9.86486	5.84267	1.52276e-08	4.26101e-07		RAET1E	0.370563	7.09204	2.84985	0.00472242	0.131649
DUSP9	0.624672	8.54972	5.54756	7.09155e-08	1.98042e-06		CALML3	0.777752	10.8992	5.83828	1.55867e-08	4.35282e-07		IKBKG	-0.220091	8.49461	-2.84944	0.00472831	0.131649
TMPRSS11E	1.24875	8.57374	5.54442	7.20659e-08	2.00855e-06		BDKRB2	0.835357	8.93312	5.83667	1.57202e-08	4.3804e-07		VPS41	0.270271	7.78585	2.84906	0.00473378	0.131649
DBI	0.40653	11.6408	5.53436	7.58651e-08	2.11025e-06		CALHM2	-0.744069	7.83742	-5.83619	1.57599e-08	4.3804e-07		TXNRD1	-0.546572	9.52722	-2.84878	0.00473781	0.131649
YWHAZ	0.63712	7.28647	5.52847	7.81804e-08	2.17036e-06		CYP27A1	-1.01721	6.8625	-5.83597	1.5779e-08	4.3804e-07		HRG	-0.395279	4.09839	-2.84847	0.00474224	0.131649
PTX3	-1.2889	6.12191	-5.52759	7.85338e-08	2.175e-06		C3	-1.02434	10.7554	-5.83168	1.61417e-08	4.47223e-07		CROT	0.340865	7.22503	2.84693	0.00476462	0.132009
LGALS7	0.837459	12.0836	5.52728	7.86573e-08	2.175e-06		SMTNL2	-1.02029	4.44721	-5.82947	1.63322e-08	4.51611e-07		RBMS1	-0.192845	9.59208	-2.84574	0.00478186	0.132178
KCND1	-0.710234	4.86352	-5.52685	7.88297e-08	2.17548e-06		RARG	0.54246	8.45622	5.82538	1.66904e-08	4.60409e-07		SLC26A10	-0.297591	6.34681	-2.84464	0.00479797	0.132178
KPNA5	-0.492462	6.40419	-5.52378	8.00743e-08	2.2055e-06		PIGT	-0.473492	9.90862	-5.82509	1.67159e-08	4.60409e-07		EPB41L2	-0.295186	9.291	-2.84457	0.00479894	0.132178
RAB3D	0.561106	9.14157	5.52284	8.04575e-08	2.21172e-06		ZDHHC5	0.412273	9.98192	5.81417	1.77107e-08	4.86853e-07		UBE2F	0.226717	8.40325	2.8439	0.00480878	0.13219
HGS	0.249287	10.6485	5.52132	8.10851e-08	2.22461e-06		CLCA2	1.21365	11.526	5.81236	1.78814e-08	4.90587e-07		COX7A1	-0.310041	8.99508	-2.84228	0.00483256	0.132584
TSPAN4	-0.555936	8.5428	-5.52016	8.15662e-08	2.23019e-06		ARHGAP15	-0.727969	7.17048	-5.80788	1.831e-08	5.01366e-07		GSTCD	0.33374	8.45928	2.84082	0.00485393	0.132911
LMOD1	-0.985312	9.15408	-5.52006	8.16059e-08	2.23019e-06		PODXL	-0.646079	9.44838	-5.80498	1.85926e-08	5.08113e-07		PRR16	-0.437726	6.55644	-2.83947	0.00487391	0.133198
ARHGEF5	0.649243	8.94032	5.519	8.20476e-08	2.23734e-06		SNED1	-0.719606	5.75604	-5.80294	1.87948e-08	5.12641e-07		SERPING1	-0.378307	10.6222	-2.83866	0.00488602	0.133258
PHLDB2	0.875258	7.45267	5.51867	8.21862e-08	2.23734e-06		IL6ST	-0.52546	9.35001	-5.80135	1.89535e-08	5.15969e-07		CD209	-0.291098	7.84018	-2.83694	0.00491161	0.133258
RASSF4	-0.59644	7.92285	-5.51615	8.32464e-08	2.26182e-06		PLXNA4	-0.828982	4.44954	-5.80037	1.90518e-08	5.17641e-07		NTNG2	-0.201098	6.56948	-2.83664	0.00491603	0.133258
PIFO	-0.543598	4.66212	-5.51377	8.42626e-08	2.28501e-06		CCDC50	-0.557672	9.22752	-5.79965	1.91245e-08	5.18613e-07		CXCR4	-0.381266	9.92219	-2.83631	0.00492096	0.133258
HLA-DMA	-0.782464	9.63246	-5.50841	8.65921e-08	2.34366e-06		TSHZ3	-0.834266	8.01407	-5.79837	1.92534e-08	5.21103e-07		BCL2L15	0.393706	4.26179	2.83549	0.00493324	0.133258
APOBEC3G	-0.794619	8.9727	-5.50619	8.75748e-08	2.3657e-06		RGN	-0.887921	5.33392	-5.79687	1.94074e-08	5.24261e-07		RMI1	-0.250088	9.27338	-2.83525	0.00493683	0.133258
CACNA2D2	-0.66272	4.17215	-5.50494	8.81362e-08	2.3745e-06		MREG	0.730915	9.05504	5.79448	1.96533e-08	5.29885e-07		DIRC3	-0.55988	5.3063	-2.83487	0.00494249	0.133258
EBF4	-0.677198	8.19709	-5.50471	8.82388e-08	2.3745e-06		ESRP1	0.63639	10.6612	5.78748	2.03932e-08	5.48781e-07		KCNK1	-0.342935	8.02289	-2.83374	0.00495958	0.133462
SLC44A1	0.616977	9.85094	5.49829	9.11631e-08	2.4485e-06		KIF7	-0.721197	7.06973	-5.78709	2.04353e-08	5.48862e-07		SMIM22	0.809434	7.01866	2.83286	0.00497274	0.13356
CCDC148	-0.711788	3.45953	-5.49646	9.20151e-08	2.46667e-06		KLK13	1.45975	8.01341	5.77577	2.16916e-08	5.81491e-07		PLXNB2	-0.242	11.733	-2.83039	0.00501011	0.134307
PADI2	-1.09553	5.10431	-5.48895	9.55935e-08	2.55772e-06		SMARCA1	-0.730633	8.60022	-5.77459	2.1826e-08	5.83981e-07		RHOBTB3	-0.347426	9.24896	-2.82938	0.00502556	0.134465
KCTD12	-0.525429	10.3212	-5.4868	9.66407e-08	2.58082e-06		NLRX1	0.62046	8.68073	5.77415	2.18767e-08	5.84225e-07		KIR2DL4	-0.397195	5.75272	-2.82782	0.00504935	0.134845
TENM2	1.08464	10.305	5.48636	9.68582e-08	2.58172e-06		SH3KBP1	-0.648673	8.65293	-5.76536	2.29128e-08	6.10733e-07		TAGLN	-0.428214	11.4039	-2.82643	0.00507059	0.135155
PRSS22	0.938011	8.91428	5.48548	9.72911e-08	2.58835e-06		KCND1	-0.827762	4.86352	-5.76009	2.3557e-08	6.26715e-07		BMP2	-0.547613	7.63307	-2.82523	0.00508904	0.135316
ENTPD1	-0.569865	6.82057	-5.48457	9.77394e-08	2.59536e-06		LCA5	-0.748164	6.25854	-5.7585	2.37536e-08	6.3075e-07		SLC7A10	-0.343948	6.668	-2.82479	0.00509589	0.135316
PDZK1IP1	1.12291	10.3511	5.48365	9.81982e-08	2.59943e-06		SPI1	-0.83339	8.11481	-5.75635	2.40244e-08	6.36736e-07		SPI1	-0.397705	8.11481	-2.82412	0.00510626	0.135335
TMEM100	-0.654958	4.93886	-5.48352	9.82627e-08	2.59943e-06		SLAMF8	-0.81217	8.75745	-5.75499	2.41969e-08	6.40101e-07		IGFBPL1	-0.446827	6.88268	-2.82317	0.00512089	0.135467
CACNA1C	-0.500717	6.74744	-5.47888	1.00603e-07	2.65633e-06		EPS8L1	1.00026	7.8231	5.75257	2.45055e-08	6.47048e-07		PXDN	-0.458091	9.26836	-2.82058	0.00516111	0.136139
B4GALT4	0.749239	8.52986	5.47594	1.02113e-07	2.68886e-06		SNTB1	-0.851779	6.95575	-5.75009	2.48266e-08	6.53531e-07		SMOC2	-0.493816	9.13113	-2.82014	0.00516804	0.136139
LRRC1	0.556137	8.14365	5.47574	1.02218e-07	2.68886e-06		ST6GAL1	-0.675772	5.53132	-5.74996	2.48441e-08	6.53531e-07		INAFM1	-0.256236	9.0917	-2.81967	0.00517535	0.136139
DDR2	-0.641297	8.69078	-5.47276	1.03771e-07	2.72461e-06		ADAM19	-0.736448	8.2938	-5.74738	2.5183e-08	6.61206e-07		ATP8B2	-0.322581	8.28902	-2.81758	0.00520816	0.136746
NAP1L3	-0.947586	5.27369	-5.46952	1.05483e-07	2.7644e-06		COX7A1	-0.643759	8.99508	-5.74047	2.61118e-08	6.84313e-07		JAKMIP2	-0.621905	6.11812	-2.81647	0.0052257	0.13695
PPP4R1	0.507703	8.60234	5.46795	1.06329e-07	2.78138e-06		TMEM204	-0.62874	8.27327	-5.73979	2.62048e-08	6.85473e-07		RBMS2	-0.291582	8.73839	-2.81384	0.00526726	0.1373
CTSV	0.778742	10.4858	5.46744	1.06604e-07	2.7834e-06		PHC2	-0.511454	9.60698	-5.73485	2.68924e-08	7.02152e-07		TAX1BP1	0.173424	10.9703	2.81342	0.00527393	0.1373
SGCE	-0.878873	8.38437	-5.46427	1.08324e-07	2.82307e-06		FXYD6	-0.86943	8.88508	-5.73251	2.72241e-08	7.09494e-07		GPC4	-0.512539	8.23248	-2.81296	0.00528126	0.1373
PODN	-0.83473	7.38934	-5.46206	1.09543e-07	2.84372e-06		TBXAS1	-0.699252	7.42167	-5.73168	2.73433e-08	7.1128e-07		P2RY14	-0.432538	6.88389	-2.81269	0.0052856	0.1373
KIT	-0.826396	7.29354	-5.46148	1.09865e-07	2.84372e-06		TXNDC15	-0.471658	7.46049	-5.72901	2.77286e-08	7.19969e-07		TF	0.338535	5.89163	2.81255	0.00528793	0.1373
GPRIN3	-0.725727	5.30169	-5.46147	1.09872e-07	2.84372e-06		SH3GL1	0.341001	11.282	5.72853	2.77978e-08	7.20436e-07		GPR183	-0.450759	8.64435	-2.81049	0.00532078	0.137872
ROR1	-0.877558	5.47309	-5.46137	1.09927e-07	2.84372e-06		PTPN13	0.596889	9.97767	5.72631	2.81224e-08	7.27506e-07		B3GNT6	0.420437	4.43102	2.80995	0.00532957	0.137872
ITM2A	-0.726114	8.19035	-5.45992	1.10731e-07	2.85927e-06		FBLN1	-0.697248	10.8342	-5.72201	2.87628e-08	7.42703e-07		FAM126B	0.286374	7.95795	2.80931	0.00533985	0.137884
DAPP1	0.723739	8.64274	5.45932	1.11069e-07	2.86272e-06		ARHGAP27	0.662866	7.87084	5.72046	2.89973e-08	7.4622e-07		NUMBL	-0.314071	7.56997	-2.80863	0.00535067	0.137906
CCDC30	-0.658332	4.72157	-5.45869	1.11422e-07	2.86657e-06		FAT4	-0.865864	6.1278	-5.72041	2.90052e-08	7.4622e-07		P3H2	-0.61182	9.29735	-2.80804	0.00536033	0.137906
EPHX3	0.916803	10.1406	5.45671	1.12545e-07	2.89017e-06		NR3C2	-1.06278	5.36099	-5.71895	2.92261e-08	7.5053e-07		CSF2RB	-0.335573	8.17463	-2.80332	0.00543691	0.139385
SGPP2	0.897055	9.02473	5.4534	1.1444e-07	2.93347e-06		HSPB6	-1.06395	6.61988	-5.71813	2.93531e-08	7.52414e-07		PGPEP1	-0.272922	6.50079	-2.80328	0.00543766	0.139385
CBR1	0.900771	7.4257	5.45012	1.16352e-07	2.97704e-06		PPIF	0.623404	10.7192	5.71012	3.06075e-08	7.8314e-07		MED18	0.251313	8.22755	2.80125	0.00547093	0.139982
LRRC4	1.02124	7.06667	5.44975	1.16574e-07	2.9773e-06		SOX15	1.032	10.2165	5.70834	3.08926e-08	7.88904e-07		RPL11	0.176901	12.7384	2.8002	0.00548832	0.14005
ZC3H12B	-0.465988	4.80317	-5.44035	1.22233e-07	3.11616e-06		USH1G	0.881575	6.76835	5.70779	3.09812e-08	7.88904e-07		LSM5	0.170692	10.2326	2.79988	0.00549352	0.14005
MS4A6A	-0.804802	9.01704	-5.43998	1.22463e-07	3.11636e-06		PDE4B	-0.949558	8.40418	-5.70767	3.10013e-08	7.88904e-07		HSD17B4	0.171621	9.98039	2.79911	0.00550622	0.140119
RCOR1	0.417497	10.2812	5.43622	1.24805e-07	3.17022e-06		CTLA4	-0.971249	7.17335	-5.70641	3.12056e-08	7.92667e-07		PPP6R2	-0.19697	9.41743	-2.79708	0.00553986	0.140666
PRUNE2	-0.82863	6.90838	-5.4288	1.29553e-07	3.2849e-06		NECAB1	-0.609395	2.71078	-5.70286	3.17896e-08	8.06043e-07		SPNS2	0.324001	9.38958	2.79661	0.00554775	0.140666
PPP1R12A	-0.30363	9.89729	-5.42807	1.30035e-07	3.29117e-06		PTP4A2	-0.321789	11.0987	-5.69935	3.23769e-08	8.19457e-07		HAS2	-0.576267	7.12948	-2.79583	0.00556076	0.140742
ZDHHC3	0.464744	8.79883	5.42655	1.31031e-07	3.31043e-06		CADPS2	-0.807478	4.70664	-5.69576	3.29882e-08	8.33124e-07		COLGALT1	-0.244562	10.2224	-2.79443	0.00558424	0.141083
ABCA13	1.55088	7.0609	5.42391	1.3278e-07	3.34858e-06		CD4	-1.01002	7.72176	-5.69549	3.30355e-08	8.33124e-07		MBLAC2	0.283334	7.39335	2.79152	0.00563318	0.141913
PDGFD	-0.846873	5.78394	-5.42252	1.33715e-07	3.36612e-06		NOG	-0.475067	5.99463	-5.68927	3.41231e-08	8.5901e-07		SUCNR1	-0.525448	5.30218	-2.79124	0.00563782	0.141913
GSTA4	0.749477	10.2857	5.42028	1.35226e-07	3.39285e-06		OSR1	-0.950328	5.42726	-5.68634	3.46493e-08	8.70695e-07		ITGB1	-0.459657	7.71727	-2.79056	0.00564939	0.141913
CIDEB	0.428318	7.86223	5.42023	1.3526e-07	3.39285e-06		CMTM7	-0.722406	7.94363	-5.68495	3.49e-08	8.75429e-07		WNT7B	-0.483545	7.92157	-2.79008	0.00565754	0.141913
ZKSCAN8	-0.385386	8.61128	-5.41965	1.35656e-07	3.39672e-06		TYROBP	-0.695469	11.1541	-5.68337	3.51876e-08	8.8107e-07		HYAL2	-0.16472	9.1887	-2.78936	0.00566982	0.141968
FAM184A	-0.618599	4.67639	-5.41804	1.36757e-07	3.4133e-06		CERS4	0.710066	8.80169	5.68212	3.54174e-08	8.85247e-07		CLMP	-0.444842	8.75699	-2.78785	0.00569542	0.142191
TRIM16	0.496332	10.948	5.41739	1.37208e-07	3.4133e-06		SPEG	-0.716924	8.12979	-5.68088	3.56474e-08	8.89413e-07		CRYGN	0.397537	5.96482	2.78764	0.00569899	0.142191
EPHX4	-0.842262	5.53461	-5.4173	1.37268e-07	3.4133e-06		ZMAT1	-0.821638	6.20116	-5.67225	3.72831e-08	9.28575e-07		CSF2	-0.886057	5.3741	-2.78625	0.00572284	0.142533
CSF1	-0.549839	8.63158	-5.41727	1.3729e-07	3.4133e-06		ECM1	0.960552	10.4858	5.66376	3.89651e-08	9.68748e-07		CMTM3	-0.300181	9.44168	-2.78464	0.00575045	0.142967
FERMT2	-0.611978	8.91581	-5.4167	1.37687e-07	3.41712e-06		GPR141	-0.830853	3.8521	-5.66223	3.92755e-08	9.7474e-07		CETN3	0.200867	9.20378	2.78396	0.00576226	0.142996
EIF4G1	0.305452	12.353	5.40951	1.42745e-07	3.53641e-06		TRPV3	1.07305	5.12152	5.65789	4.01703e-08	9.9519e-07		TNFRSF13C	-0.321914	8.35732	-2.78311	0.00577688	0.142996
RNASEH2B	-0.420351	9.41207	-5.4085	1.43473e-07	3.54818e-06		NRROS	-0.633798	7.06257	-5.65406	4.09765e-08	1.01337e-06		BAG2	-0.370748	8.64973	-2.78273	0.00578352	0.142996
SLC47A2	1.13089	6.95536	5.40442	1.46443e-07	3.61528e-06		CNRIP1	-0.753296	7.65984	-5.65163	4.14961e-08	1.02442e-06		HM13	0.303658	8.44458	2.78222	0.00579233	0.142996
KIAA0408	-0.532646	6.39767	-5.39724	1.51809e-07	3.73838e-06		DENND5A	-0.507106	9.59308	-5.65127	4.15734e-08	1.02453e-06		RIC8B	-0.271064	6.6008	-2.77881	0.00585158	0.144206
MARK2	0.338383	9.43488	5.39704	1.51963e-07	3.73838e-06		CYTIP	-0.791675	8.60143	-5.64883	4.21025e-08	1.03575e-06		RBBP8NL	0.315347	7.61762	2.778	0.00586583	0.144304
KIF5A	-0.857392	3.84594	-5.39457	1.53853e-07	3.7774e-06		FGF2	-0.586713	7.49448	-5.64785	4.23184e-08	1.03924e-06		IL12RB1	-0.286548	7.17886	-2.77714	0.00588095	0.144423
KLF13	0.405613	10.3361	5.39427	1.54086e-07	3.7774e-06		CHST15	-0.63248	9.10358	-5.64007	4.40576e-08	1.08006e-06		RGS1	-0.405937	9.97799	-2.77422	0.00593234	0.144689
BEX4	-0.806981	9.10664	-5.39022	1.57243e-07	3.84806e-06		KCNA7	0.938897	7.36523	5.63766	4.46106e-08	1.09172e-06		TMEM64	-0.280935	9.12155	-2.77399	0.00593648	0.144689
SEMA3F	0.432647	9.58833	5.38732	1.59545e-07	3.89667e-06		AMMECR1	0.67685	8.04943	5.6365	4.48796e-08	1.09639e-06		TMPRSS11B	0.597979	8.05511	2.77363	0.0059428	0.144689
PCP4	-0.949225	7.63962	-5.38674	1.60009e-07	3.89667e-06		NRXN3	-1.23715	5.5639	-5.63615	4.49613e-08	1.09648e-06		LHFPL2	-0.306118	8.27119	-2.7736	0.0059434	0.144689
LOXL3	-0.534588	7.69035	-5.38667	1.60061e-07	3.89667e-06		ICA1L	-0.763649	4.26903	-5.63543	4.51272e-08	1.09862e-06		SLC39A14	-0.365071	9.5545	-2.77298	0.00595448	0.144689
NHLRC4	0.541233	7.39586	5.38613	1.60496e-07	3.90051e-06		FNDC3B	-0.549847	10.0266	-5.63141	4.60758e-08	1.11824e-06		EFNB2	-0.365343	10.0576	-2.77291	0.00595557	0.144689
FOXD3	-1.02756	4.64715	-5.37371	1.70782e-07	4.1433e-06		PHLDB3	0.519001	8.88805	5.63097	4.61818e-08	1.11824e-06		LYRM7	0.357514	7.29614	2.77204	0.00597117	0.144689
ZEB1	-0.567555	9.1142	-5.37129	1.72855e-07	4.18636e-06		LAMA2	-0.640747	8.15704	-5.63069	4.6247e-08	1.11824e-06		GPR173	-0.282682	5.0556	-2.77145	0.00598159	0.144689
HLA-DRA	-0.740441	12.0696	-5.3708	1.73281e-07	4.18947e-06		EBI3	-1.17561	5.81017	-5.63068	4.62515e-08	1.11824e-06		DIXDC1	-0.317898	7.92797	-2.77047	0.00599908	0.144689
ST3GAL2	-0.440717	8.55778	-5.3697	1.74232e-07	4.20521e-06		ARHGEF17	-0.628242	8.15196	-5.63014	4.63786e-08	1.11938e-06		STK32B	-0.477445	5.51665	-2.77012	0.00600542	0.144689
EXPH5	0.612293	8.41439	5.3684	1.75369e-07	4.22539e-06		TUBA1C	0.337934	12.0299	5.62948	4.65386e-08	1.12132e-06		ZNF485	0.264853	6.85324	2.77005	0.00600668	0.144689
TRPC1	-0.684714	6.68387	-5.36623	1.77276e-07	4.26404e-06		ELMO3	0.648779	9.3448	5.62853	4.67676e-08	1.12491e-06		DPY30	0.248655	8.43792	2.76956	0.00601542	0.144689
CSNK1A1	0.423794	9.89823	5.36555	1.77877e-07	4.27119e-06		IL4I1	-0.827098	8.84683	-5.62696	4.71476e-08	1.13211e-06		RPGR	-0.224575	7.80149	-2.76822	0.00603953	0.144823
HESX1	-0.52721	5.18687	-5.36377	1.79464e-07	4.30194e-06		PERM1	0.46234	6.74322	5.62151	4.84938e-08	1.16244e-06		COMMD10	0.265059	8.80544	2.7678	0.006047	0.144823
TAGLN	-0.746985	11.4039	-5.36314	1.80028e-07	4.30809e-06		GPR183	-0.926692	8.64435	-5.62019	4.88258e-08	1.16841e-06		FUBP3	-0.212147	8.3032	-2.76753	0.0060519	0.144823
SLCO5A1	-0.587753	5.18376	-5.36127	1.81716e-07	4.3411e-06		GDPD3	0.813688	6.71315	5.61398	5.04171e-08	1.20444e-06		N4BP3	0.381913	5.67036	2.76631	0.00607392	0.145022
RAB20	-0.433943	7.89627	-5.35991	1.82958e-07	4.36334e-06		ANTXR1	-0.806674	10.261	-5.61158	5.1045e-08	1.21737e-06		SLIT2	-0.483326	7.09913	-2.76593	0.00608088	0.145022
GIMAP4	-0.653737	8.41851	-5.35659	1.86006e-07	4.42852e-06		NHSL1	0.477092	9.00348	5.60898	5.17342e-08	1.23171e-06		KLF13	-0.226067	10.3361	-2.76393	0.00611709	0.145639
RAB38	0.883967	10.1981	5.35364	1.88763e-07	4.48656e-06		TFEC	-0.750634	7.48509	-5.60372	5.31561e-08	1.26342e-06		SYNE1	-0.318398	6.95911	-2.76241	0.0061449	0.145828
PPP1R13L	0.487094	10.8832	5.35279	1.89565e-07	4.49801e-06		STON2	0.763344	9.63977	5.60225	5.35608e-08	1.27089e-06		CDHR2	0.165699	8.41183	2.76236	0.00614582	0.145828
PLA1A	-0.601409	5.74862	-5.35137	1.90909e-07	4.52226e-06		SPRR2G	2.44093	8.50021	5.60097	5.39124e-08	1.27634e-06		SMCR8	-0.188488	8.97886	-2.76177	0.00615651	0.145831
SYTL1	0.528429	8.80737	5.35097	1.91287e-07	4.52359e-06		GREM1	-1.06853	10.0123	-5.60076	5.39722e-08	1.27634e-06		IQCJ	-0.210514	3.06133	-2.76087	0.00617312	0.145831
ZBTB10	-0.722882	6.41026	-5.35063	1.91617e-07	4.52378e-06		CYFIP2	-1.08232	5.62878	-5.59891	5.44877e-08	1.28581e-06		ARSJ	-0.532298	6.58566	-2.76065	0.00617708	0.145831
CHDH	-0.536411	5.70682	-5.34476	1.97292e-07	4.64994e-06		ATG9B	0.935998	6.29788	5.59867	5.45554e-08	1.28581e-06		APC2	0.208055	7.07453	2.75975	0.00619359	0.145965
ASPRV1	1.4671	7.39647	5.34432	1.97724e-07	4.6523e-06		IL18R1	-0.578506	5.20699	-5.59496	5.56079e-08	1.30842e-06		DNAJC7	0.205101	9.83467	2.75922	0.00620353	0.145965
DIXDC1	-0.563525	7.92797	-5.34206	1.99961e-07	4.69707e-06		ACSS3	-0.764331	5.38697	-5.59287	5.62096e-08	1.32036e-06		SPIN1	-0.198882	10.3895	-2.75709	0.00624279	0.146643
RPGRIP1L	-0.649025	4.18443	-5.34149	2.00527e-07	4.70252e-06		GPRASP2	-0.632655	7.34668	-5.59122	5.66883e-08	1.32938e-06		C14orf93	0.195568	6.7985	2.75598	0.0062634	0.146789
DCHS2	-0.751086	3.85875	-5.33894	2.03086e-07	4.75459e-06		PITX1	0.83147	11.7267	5.59019	5.69896e-08	1.33422e-06		CACNA1C	-0.273938	6.74744	-2.75563	0.00626989	0.146789
KRT34	1.15691	5.37277	5.33599	2.06086e-07	4.8168e-06		CACNB2	-0.747484	5.88351	-5.58982	5.70995e-08	1.33457e-06		SLC15A4	-0.149156	9.27865	-2.75439	0.00629308	0.147086
SPATA17	-0.871774	5.24502	-5.33247	2.09723e-07	4.88697e-06		TGM5	0.901814	6.71813	5.58937	5.72317e-08	1.33544e-06		DPYSL3	-0.36842	11.0208	-2.75048	0.0063665	0.148555
SERPINB11	0.98949	9.51065	5.33241	2.09784e-07	4.88697e-06		ZNF483	-0.507427	6.24614	-5.58873	5.74204e-08	1.33762e-06		LAYN	-0.38631	8.75798	-2.74839	0.00640603	0.148712
VEZF1	-0.407837	9.33772	-5.32979	2.12536e-07	4.94287e-06		TGOLN2	-0.371565	10.1612	-5.58802	5.76284e-08	1.34024e-06		BPIFB4	0.176316	5.52758	2.74829	0.00640803	0.148712
LRRC63	-0.543749	3.67264	-5.32859	2.13805e-07	4.9638e-06		MAB21L3	1.27425	5.48475	5.58688	5.79677e-08	1.3459e-06		ELMO2	0.199097	9.60595	2.74771	0.00641896	0.148712
TPM1	-0.543699	10.7621	-5.32827	2.14143e-07	4.9638e-06		PTX3	-1.45589	6.12191	-5.58331	5.90399e-08	1.36854e-06		HERC2	-0.205225	8.7395	-2.74735	0.00642589	0.148712
CAMSAP3	0.669542	9.45093	5.3263	2.16252e-07	5.00443e-06		C1QTNF7	-0.776346	4.47872	-5.5814	5.96243e-08	1.37981e-06		MIS18BP1	0.275286	8.62656	2.74733	0.00642616	0.148712
EPHB3	0.634014	10.4686	5.32287	2.19962e-07	5.08191e-06		GFRA3	-0.854541	6.01381	-5.58017	6.00026e-08	1.38628e-06		HIP1	-0.315103	8.44538	-2.74567	0.00645779	0.148762
ZCCHC24	-0.621405	8.17584	-5.31818	2.25135e-07	5.19289e-06		DOCK8	-0.635972	7.28293	-5.57647	6.11523e-08	1.41052e-06		SUMF1	0.407114	4.52448	2.74554	0.00646028	0.148762
HGF	-0.727297	4.24892	-5.31614	2.27428e-07	5.23718e-06		CPD	-0.621435	8.84175	-5.5748	6.16797e-08	1.42035e-06		BIN1	-0.240406	8.4766	-2.7455	0.00646114	0.148762
ITGBL1	-0.606313	9.27676	-5.31229	2.31806e-07	5.32926e-06		MAPRE2	-0.625604	8.20151	-5.57278	6.23219e-08	1.43279e-06		PTGER4	-0.387802	7.90666	-2.745	0.00647067	0.148762
FAM83A	1.2593	9.17347	5.31053	2.33834e-07	5.36709e-06		PARM1	-1.34356	6.10146	-5.57239	6.24469e-08	1.43332e-06		SCN9A	-0.554077	7.01971	-2.74296	0.00650998	0.149421
CCDC172	0.35797	7.48643	5.30889	2.35744e-07	5.39904e-06		TIMP2	-0.662712	11.6024	-5.57127	6.28061e-08	1.43921e-06		PKP1	-0.324484	11.8479	-2.74117	0.00654441	0.149966
TNKS1BP1	0.408222	10.7979	5.30867	2.35994e-07	5.39904e-06		CIDEB	0.492188	7.86223	5.56968	6.33205e-08	1.44864e-06		TMEM170B	-0.338986	4.42044	-2.74045	0.00655835	0.149984
SLC39A2	1.10486	7.24153	5.30661	2.38412e-07	5.44246e-06		EPHA1	0.61072	8.87194	5.56688	6.42353e-08	1.46718e-06		TMEM98	-0.405549	8.97242	-2.73912	0.00658423	0.149984
GDA	1.42751	5.88431	5.3064	2.38667e-07	5.44246e-06		PYGM	-0.617764	5.96873	-5.56604	6.45131e-08	1.46881e-06		TP53INP1	-0.301306	8.66274	-2.73887	0.00658916	0.149984
SYNE1	-0.562215	6.95911	-5.30578	2.39393e-07	5.45018e-06		WDR19	-0.528758	7.94959	-5.56603	6.4516e-08	1.46881e-06		SUCLG1	0.165705	10.1881	2.73877	0.00659113	0.149984
PSORS1C1	1.5005	6.48567	5.3037	2.4187e-07	5.49766e-06		PAK6	0.39308	8.15875	5.564	6.5191e-08	1.48178e-06		SULT1C3	0.156479	5.80734	2.73813	0.00660343	0.149984
OSR1	-0.791255	5.42726	-5.29454	2.53083e-07	5.74323e-06		RNASE7	1.46008	8.46133	5.56116	6.61465e-08	1.50107e-06		LRRC6	0.303905	6.03196	2.7377	0.00661189	0.149984
SPDYA	0.586964	5.48113	5.2916	2.56785e-07	5.81784e-06		KLHL5	-0.694094	9.00607	-5.55974	6.66298e-08	1.50959e-06		DZANK1	0.216784	6.74358	2.73719	0.0066219	0.149984
CCDC51	0.432654	8.88146	5.29	2.58815e-07	5.85438e-06		EMB	-0.8906	8.03607	-5.55804	6.72141e-08	1.52038e-06		GBP1	-0.505409	9.78958	-2.73674	0.00663061	0.149984
RABGGTA	0.421945	9.86486	5.28762	2.61877e-07	5.91413e-06		PALM	-0.875678	8.58968	-5.55481	6.83335e-08	1.54322e-06		PLXND1	-0.243474	9.95128	-2.73447	0.00667537	0.150754
SERPINB7	1.07075	7.98042	5.28556	2.64556e-07	5.96504e-06		HAS3	1.03845	9.8169	5.55433	6.85025e-08	1.54455e-06		ADCYAP1	-0.666355	4.51963	-2.73332	0.00669789	0.150855
RHCG	0.934993	11.4623	5.28483	2.65508e-07	5.97691e-06		COL15A1	-0.793384	9.08338	-5.55337	6.88413e-08	1.5497e-06		SEC24C	0.213074	8.31507	2.73315	0.00670133	0.150855
CSDC2	-0.509425	4.58913	-5.2811	2.70442e-07	6.07823e-06		CCDC80	-0.847026	4.95256	-5.5524	6.91836e-08	1.55492e-06		ARSA	-0.179132	10.2707	-2.73226	0.00671901	0.151011
EFEMP2	-0.636453	8.59473	-5.27749	2.75291e-07	6.17733e-06		TWF1	0.383422	11.0505	5.55163	6.94553e-08	1.55844e-06		NUDCD2	0.218186	7.90761	2.72971	0.00676958	0.151735
FNBP1	-0.429138	9.13203	-5.27615	2.77126e-07	6.2086e-06		CCDC102A	-0.521262	7.88134	-5.55133	6.95622e-08	1.55844e-06		PTRH1	-0.212301	7.57304	-2.72904	0.00678311	0.151735
LRRC6	-0.538049	6.03196	-5.27229	2.82449e-07	6.31776e-06		RAB42	-0.722489	6.78363	-5.54317	7.2528e-08	1.6223e-06		LILRB3	-0.356224	7.81601	-2.72901	0.00678364	0.151735
KLHDC1	-0.589784	5.69941	-5.27003	2.856e-07	6.3781e-06		PIK3R5	-0.517464	7.39658	-5.54192	7.29917e-08	1.63007e-06		PHACTR4	0.195202	9.67565	2.72761	0.00681159	0.152118
BMP5	-0.863429	5.07475	-5.26523	2.92426e-07	6.51221e-06		PYGO1	-0.945943	7.42237	-5.541	7.33356e-08	1.63515e-06		FZD4	-0.233911	7.57678	-2.72557	0.00685275	0.152795
ATP10B	1.05456	6.54941	5.26516	2.92533e-07	6.51221e-06		KCNMB4	-0.939466	5.08677	-5.54017	7.36489e-08	1.63752e-06		LRIG3	-0.268095	9.78591	-2.7249	0.00686629	0.152854
MYO1H	0.831246	3.97107	5.26279	2.95966e-07	6.57549e-06		ASPA	-0.762431	4.96448	-5.53996	7.37261e-08	1.63752e-06		TGOLN2	-0.176021	10.1612	-2.72152	0.00693492	0.154137
ZNF154	-0.377465	6.24415	-5.26255	2.96311e-07	6.57549e-06		WDR86	-0.921433	6.241	-5.53979	7.37918e-08	1.63752e-06		GGCT	0.209092	9.79239	2.72008	0.00696424	0.154157
GFRA3	-0.720278	6.01381	-5.25977	3.00387e-07	6.65542e-06		IL37	0.637095	6.34819	5.53702	7.48434e-08	1.65672e-06		SYK	-0.329277	9.60534	-2.71995	0.0069669	0.154157
TRIM35	0.42868	9.39055	5.25922	3.012e-07	6.66292e-06		FAM184A	-0.706943	4.67639	-5.53689	7.48928e-08	1.65672e-06		UROC1	0.16954	6.01182	2.71986	0.00696875	0.154157
BTBD10	0.326743	9.09724	5.25795	3.03095e-07	6.6943e-06		B4GALT5	-0.551206	10.1228	-5.52751	7.85625e-08	1.73517e-06		SLC29A4	-0.346814	8.33203	-2.71843	0.00699807	0.154186
NUDT4	-0.533075	7.37735	-5.25728	3.04095e-07	6.70584e-06		MARVELD2	0.456165	9.10641	5.52599	7.91744e-08	1.74594e-06		PDE4D	-0.261318	6.33633	-2.71804	0.00700625	0.154186
RIN1	0.522501	9.56151	5.25503	3.07476e-07	6.76978e-06		TCAF2	0.777693	7.29676	5.52385	8.00458e-08	1.76239e-06		MB21D2	-0.421822	6.76042	-2.71738	0.00701984	0.154186
ICA1	-0.696737	5.84372	-5.25271	3.10988e-07	6.83639e-06		FBXL7	-0.603945	8.10909	-5.52342	8.0221e-08	1.76348e-06		GIN1	0.245949	7.60034	2.71732	0.00702098	0.154186
GLIPR2	-0.406939	9.43164	-5.25219	3.11786e-07	6.84322e-06		RGS16	-0.804339	8.99254	-5.51495	8.3757e-08	1.83572e-06		GPR132	-0.361397	6.58692	-2.71713	0.00702492	0.154186
RAB42	-0.61172	6.78363	-5.24845	3.17565e-07	6.95919e-06		MAPK13	0.448588	10.5553	5.51493	8.37684e-08	1.83572e-06		PDLIM2	0.436606	7.334	2.71471	0.00707509	0.155045
GIMAP7	-0.59508	8.98853	-5.24178	3.28136e-07	7.17963e-06		SYDE1	-0.614292	8.01802	-5.51428	8.40458e-08	1.83893e-06		IL34	0.446248	6.48912	2.71385	0.00709281	0.155191
NCAM1	-0.966023	4.955	-5.23959	3.31675e-07	7.24579e-06		STAT4	-0.680844	6.17907	-5.51368	8.42994e-08	1.84161e-06		MICA	-0.303902	9.14135	-2.71291	0.00711257	0.155201
HR	0.66385	9.81054	5.23613	3.37355e-07	7.35843e-06		GADD45B	-0.640489	9.3228	-5.50382	8.86402e-08	1.93343e-06		AAK1	-0.199193	8.59833	-2.71239	0.00712327	0.155201
PDGFRA	-0.784405	8.97846	-5.23392	3.41018e-07	7.4268e-06		TCF21	-1.00556	6.52303	-5.5031	8.89626e-08	1.93745e-06		SNX13	0.206461	8.87131	2.71194	0.00713278	0.155201
RNF126	0.295238	10.5056	5.23289	3.42752e-07	7.453e-06		CDS2	-0.473966	8.68077	-5.50175	8.95741e-08	1.94775e-06		KAAG1	0.277079	6.75438	2.71171	0.00713745	0.155201
SPINK6	1.73567	6.05425	5.2301	3.47461e-07	7.54372e-06		SOBP	-0.675183	4.00213	-5.501	8.99187e-08	1.95222e-06		IFFO2	-0.372496	9.99246	-2.7068	0.00724108	0.157211
NUDT8	0.545059	9.64188	5.22926	3.48898e-07	7.56322e-06		NIPSNAP3B	-0.69188	4.85532	-5.50053	9.01352e-08	1.9539e-06		MYH10	-0.328908	9.42481	-2.70579	0.00726233	0.157227
GEM	-0.707007	9.65901	-5.22697	3.52832e-07	7.63671e-06		LILRB1	-0.953655	6.82417	-5.4994	9.06509e-08	1.96205e-06		HOMER3	-0.235528	10.4898	-2.70571	0.00726419	0.157227
CXXC4	-0.581181	5.5647	-5.22295	3.59825e-07	7.77608e-06		FAM83F	0.75483	7.30825	5.49849	9.10737e-08	1.96817e-06		PLEKHA5	-0.227521	8.58758	-2.70499	0.0072794	0.157313
SH3BGRL	-0.510379	10.9085	-5.2225	3.60619e-07	7.78128e-06		KIRREL3	-0.582475	5.17211	-5.49271	9.37866e-08	2.02369e-06		TIAM2	-0.30202	6.78525	-2.7029	0.00732411	0.157919
MIA2	0.323895	6.59895	5.22162	3.62189e-07	7.80317e-06		AHI1	-0.451483	7.37568	-5.49009	9.504e-08	2.04654e-06		COX7A2L	-0.193331	8.67423	-2.70263	0.00732989	0.157919
TBC1D3E	0.404426	6.75387	5.21676	3.70891e-07	7.97405e-06		RANBP3L	-1.02512	3.75308	-5.48989	9.51373e-08	2.04654e-06		EPS15	-0.197589	9.50547	-2.70082	0.00736888	0.158435
DGKB	-0.499012	4.37966	-5.21656	3.71256e-07	7.97405e-06		LRRC2	-0.738813	3.19104	-5.48791	9.60984e-08	2.06234e-06		NUAK1	-0.356035	8.07678	-2.70047	0.00737641	0.158435
PIK3R6	-0.547414	5.87505	-5.21417	3.75618e-07	8.05542e-06		ARMCX1	-0.68707	8.46456	-5.48777	9.61653e-08	2.06234e-06		ZNF567	-0.31135	7.96834	-2.69982	0.00739028	0.15849
CYP4F11	1.78555	8.48973	5.21335	3.77114e-07	8.06772e-06		TRAF1	-0.772511	5.77883	-5.48414	9.79533e-08	2.09748e-06		NXNL2	-0.234047	3.92153	-2.69805	0.0074287	0.159072
PLP1	-0.61098	4.81883	-5.21323	3.7734e-07	8.06772e-06		LY6D	1.41294	11.5354	5.47935	1.00364e-07	2.14584e-06		PDE4B	-0.436307	8.40418	-2.6962	0.00746895	0.15969
TMEM117	0.348069	9.83939	5.21286	3.7802e-07	8.06999e-06		TNFRSF4	-0.715919	7.14971	-5.47541	1.02385e-07	2.18571e-06		LRRC28	-0.221357	7.94414	-2.69564	0.00748106	0.159706
OXER1	-0.479026	6.70385	-5.20349	3.95711e-07	8.43098e-06		PRSS22	1.04675	8.91428	5.47391	1.03165e-07	2.19902e-06		ETF1	0.28258	9.24081	2.6939	0.00751914	0.160078
MORN5	-0.725446	3.22085	-5.20327	3.96131e-07	8.43098e-06		CDK5R1	0.677461	8.36782	5.472	1.0417e-07	2.21708e-06		DDX3Y	0.323343	9.01568	2.69355	0.00752687	0.160078
HSPA4L	0.576139	8.58681	5.20113	4.00286e-07	8.50652e-06		KIAA0040	-0.496867	10.0572	-5.4712	1.04591e-07	2.22269e-06		DCLK2	-0.308747	5.43323	-2.69288	0.0075417	0.160078
ANXA2	0.368118	12.7512	5.19971	4.03073e-07	8.55282e-06		USP11	-0.531412	10.4494	-5.4679	1.06355e-07	2.25547e-06		ADAD2	0.188159	10.3022	2.69277	0.00754409	0.160078
PPP1R9A	-0.969285	4.78453	-5.1986	4.05266e-07	8.58638e-06		PABPC5	-0.569764	2.68018	-5.46771	1.06455e-07	2.25547e-06		SLC7A7	-0.396466	6.73664	-2.69137	0.00757482	0.160339
SIRT1	-0.37983	8.57724	-5.19264	4.17196e-07	8.82583e-06		TCTN1	-0.610571	7.16319	-5.46368	1.08648e-07	2.29846e-06		CORIN	0.205038	6.74327	2.69074	0.00758875	0.160339
NCCRP1	0.854245	9.96506	5.18855	4.25584e-07	8.98973e-06		CCDC30	-0.73673	4.72157	-5.46261	1.09241e-07	2.30752e-06		RAB15	-0.311903	9.22743	-2.69058	0.00759233	0.160339
LRRC49	-0.457574	7.53765	-5.18693	4.28952e-07	9.04728e-06		SLC45A1	-0.635838	3.65705	-5.46225	1.09439e-07	2.30823e-06		KDM4A	-0.251279	8.80033	-2.69014	0.00760204	0.160339
SGCB	-0.517037	9.10146	-5.18577	4.31382e-07	9.08459e-06		WFDC12	1.49552	6.5284	5.45985	1.10775e-07	2.33291e-06		AMBRA1	0.270493	8.6627	2.68879	0.00763219	0.160352
DLG2	-0.626642	4.28772	-5.18547	4.32014e-07	9.08459e-06		TMEM130	-0.989803	5.75914	-5.4573	1.12212e-07	2.35965e-06		DYNLT1	-0.235384	7.28003	-2.68822	0.00764478	0.160352
RNF166	-0.711938	6.38856	-5.18429	4.34504e-07	9.12254e-06		HLA-DQB1	-0.952502	10.0188	-5.4566	1.12609e-07	2.36446e-06		KRBA1	-0.302251	7.54753	-2.68807	0.0076481	0.160352
ABI3BP	-1.02395	6.36162	-5.184	4.35118e-07	9.12254e-06		FGFR3	0.715675	9.71402	5.45475	1.13668e-07	2.38312e-06		TTBK2	-0.217046	5.55074	-2.68781	0.0076539	0.160352
ZFP14	-0.705247	5.25455	-5.18279	4.37677e-07	9.14385e-06		IKZF4	-0.400293	7.08427	-5.45108	1.15793e-07	2.42406e-06		FNBP1	-0.237775	9.13203	-2.68755	0.00765973	0.160352
GALNT3	0.683	9.19785	5.18264	4.38011e-07	9.14385e-06		PLEKHM1	0.514972	8.81733	5.4498	1.16542e-07	2.43611e-06		FOS	-0.459149	11.3057	-2.68508	0.00771507	0.161175
LURAP1	-0.616267	4.95666	-5.18236	4.386e-07	9.14385e-06		PLIN4	-0.755789	7.76736	-5.44897	1.17032e-07	2.44272e-06		COL24A1	-0.35882	5.95209	-2.68352	0.00775011	0.161175
FXYD6	-0.702844	8.88508	-5.18229	4.38738e-07	9.14385e-06		AAMDC	-0.46761	8.72123	-5.44678	1.1833e-07	2.46614e-06		SPDYA	-0.323782	5.48113	-2.68348	0.00775107	0.161175
FBLN1	-0.564582	10.8342	-5.18132	4.40823e-07	9.17368e-06		PHF10	-0.645764	8.22634	-5.44613	1.1872e-07	2.4706e-06		SPRY2	-0.403487	8.19813	-2.68331	0.00775487	0.161175
RAMP2	-0.707108	7.7265	-5.18062	4.42331e-07	9.19146e-06		MINK1	0.584677	10.1383	5.44287	1.20687e-07	2.50783e-06		FAM124A	-0.402584	5.22798	-2.68283	0.00776555	0.161175
CPAMD8	-0.534449	7.20747	-5.17966	4.44386e-07	9.22052e-06		SRGN	-0.869245	10.869	-5.4403	1.22266e-07	2.53689e-06		CCDC92	-0.21626	9.75401	-2.68273	0.0077679	0.161175
GXYLT2	-0.86955	8.305	-5.17891	4.46026e-07	9.24089e-06		F13A1	-1.22457	7.73152	-5.43588	1.25019e-07	2.59019e-06		KIF7	-0.325007	7.06973	-2.68116	0.00780353	0.161676
S100A7A	1.02809	4.46986	5.17434	4.56021e-07	9.43323e-06		SLCO5A1	-0.666312	5.18376	-5.43498	1.25584e-07	2.59806e-06		COPB1	-0.207649	9.66601	-2.67934	0.00784489	0.162072
SAP30	-0.430173	8.88625	-5.17406	4.56652e-07	9.43323e-06		ATP13A4	1.29535	5.99701	5.43384	1.26308e-07	2.60919e-06		ATRNL1	-0.57003	6.55544	-2.6793	0.00784572	0.162072
PDS5B	-0.593559	6.64839	-5.17365	4.57566e-07	9.43822e-06		LGALSL	0.584619	9.61961	5.43033	1.28559e-07	2.6518e-06		DBNL	0.261779	8.85626	2.67767	0.00788309	0.162214
GLB1L	-0.601895	6.31032	-5.16905	4.67895e-07	9.63713e-06		FUT8	-0.689567	6.66616	-5.42745	1.30439e-07	2.68663e-06		VOPP1	-0.320038	9.0329	-2.6762	0.00791669	0.162214
SLAIN1	-0.96711	6.27302	-5.16273	4.82454e-07	9.92244e-06		ZNF275	-0.522191	8.22363	-5.42602	1.31384e-07	2.70213e-06		SCARA3	-0.392054	9.20777	-2.67546	0.00793383	0.162214
ARHGAP32	0.47971	8.65793	5.1622	4.83696e-07	9.93345e-06		INMT	-0.645911	7.82777	-5.42546	1.31749e-07	2.70567e-06		SHC1	-0.218009	11.1318	-2.67507	0.00794262	0.162214
GKAP1	-0.644314	5.78332	-5.15822	4.9312e-07	1.01122e-05		FAXDC2	-0.758819	6.36645	-5.42445	1.32423e-07	2.71554e-06		FMOD	-0.416641	9.93853	-2.67498	0.00794474	0.162214
ALDH1B1	-0.638252	9.24636	-5.15678	4.9658e-07	1.01683e-05		EOGT	-0.54969	8.46859	-5.42393	1.3277e-07	2.71869e-06		ADAM23	-0.692219	8.44546	-2.67404	0.00796658	0.162214
ZFP36	0.545212	12.1646	5.15441	5.023e-07	1.02705e-05		C1S	-0.657308	11.49	-5.42325	1.33222e-07	2.72398e-06		GPR84	-0.30948	6.39584	-2.67397	0.00796805	0.162214
PARM1	-1.11043	6.10146	-5.15024	5.12545e-07	1.04647e-05		NPEPPS	0.577076	8.2952	5.41864	1.36348e-07	2.78384e-06		VPS35	0.134592	11.0253	2.67374	0.00797348	0.162214
HTATIP2	0.507199	10.55	5.1497	5.13881e-07	1.04711e-05		CLDN17	1.1482	5.68927	5.41706	1.37436e-07	2.7996e-06		SCN1B	-0.21678	6.7257	-2.67369	0.00797462	0.162214
ARID5A	-0.422865	8.33402	-5.14952	5.14351e-07	1.04711e-05		TWIST1	-0.81458	8.96886	-5.41694	1.37519e-07	2.7996e-06		MXI1	0.217679	8.76268	2.67357	0.00797739	0.162214
ZNF713	-0.520572	6.4579	-5.14887	5.1597e-07	1.04889e-05		GXYLT2	-1.01647	8.305	-5.4136	1.39844e-07	2.84282e-06		TAP2	-0.324784	8.77912	-2.67347	0.00797961	0.162214
POLR3GL	-0.413743	8.76764	-5.1482	5.17629e-07	1.05074e-05		EPHB3	0.72074	10.4686	5.41095	1.4172e-07	2.8768e-06		C1orf162	-0.365349	8.00493	-2.67204	0.00801289	0.162389
ATP1B2	-0.669731	3.66629	-5.14755	5.19265e-07	1.05254e-05		CD34	-0.617684	7.19808	-5.40997	1.42422e-07	2.88687e-06		PLEKHG1	-0.276385	7.95002	-2.67186	0.00801711	0.162389
AKR1C3	1.28809	11.1584	5.14619	5.22691e-07	1.05796e-05		ILK	-0.399374	9.36801	-5.40935	1.42866e-07	2.89169e-06		ZNF449	-0.362737	8.57544	-2.67161	0.00802292	0.162389
LIMD2	-0.381055	6.82582	-5.14581	5.23645e-07	1.05837e-05		FAM228B	-0.554549	7.64803	-5.40701	1.44554e-07	2.92165e-06		SLC25A44	-0.170503	9.5909	-2.67023	0.00805494	0.162803
FLNC	-0.798707	8.71301	-5.14406	5.28094e-07	1.06582e-05		ECEL1	-0.851349	4.9617	-5.40606	1.45241e-07	2.93132e-06		ULBP3	-0.319091	8.38767	-2.66965	0.0080684	0.16284
CERS1	-0.839822	5.3218	-5.14005	5.38443e-07	1.08515e-05		NOL4L	-0.609641	5.80312	-5.40294	1.47532e-07	2.9733e-06		OAF	-0.284116	8.4633	-2.6691	0.00808146	0.16287
PCDHAC2	-0.665053	3.88701	-5.13961	5.39588e-07	1.0859e-05		RGS1	-0.812347	9.97799	-5.4001	1.49645e-07	3.01155e-06		ABCA1	-0.306051	9.55984	-2.66805	0.00810595	0.1629
CEBPA	0.660112	9.09899	5.13714	5.46068e-07	1.09737e-05		RPS27L	-0.356936	9.68949	-5.39785	1.51347e-07	3.04145e-06		SDAD1	0.175869	10.2301	2.66804	0.00810615	0.1629
PELI1	0.465182	9.68049	5.13646	5.4787e-07	1.09942e-05		NOTO	0.514981	5.67782	5.39636	1.5248e-07	3.05956e-06		GPT2	0.37302	7.7799	2.66656	0.00814093	0.163365
C16orf74	0.656886	8.80041	5.13616	5.48658e-07	1.09943e-05		DMKN	1.17854	9.96522	5.39609	1.52684e-07	3.05956e-06		ZYX	-0.176471	11.861	-2.6645	0.00818966	0.164109
SSPN	-0.46462	5.06497	-5.13566	5.49973e-07	1.10049e-05		CILP2	-0.944031	4.949	-5.39525	1.53335e-07	3.06822e-06		PTPRJ	-0.330082	4.7658	-2.66069	0.00828045	0.165692
DRAM1	-0.498505	9.13229	-5.13107	5.6231e-07	1.12358e-05		ALOX5	-0.812686	7.38512	-5.3939	1.54372e-07	3.08458e-06		NFAM1	-0.32371	6.70082	-2.65937	0.008312	0.165785
CD8B	-0.558182	6.8581	-5.1285	5.69331e-07	1.13599e-05		POFUT2	-0.400771	8.71708	-5.39065	1.56908e-07	3.1308e-06		MTPAP	0.23817	8.94652	2.65907	0.00831926	0.165785
CCDC171	-0.494077	5.87108	-5.1264	5.75117e-07	1.14591e-05		ENDOU	1.14769	5.94417	5.38768	1.59252e-07	3.17308e-06		HTRA3	-0.426302	8.23683	-2.65902	0.00832051	0.165785
ATP11B	0.451926	9.8662	5.12003	5.93051e-07	1.17997e-05		SH3RF3	-0.680815	7.73487	-5.38424	1.62018e-07	3.22362e-06		ANKRD13B	-0.321271	8.32538	-2.65754	0.00835613	0.166153
RHOBTB2	-0.419452	7.94181	-5.11914	5.95601e-07	1.1818e-05		ASXL1	-0.337127	10.0156	-5.38318	1.62884e-07	3.23625e-06		SWT1	-0.187771	7.2801	-2.65727	0.00836265	0.166153
CST5	-0.34336	9.6467	-5.11902	5.95942e-07	1.1818e-05		TNFRSF1B	-0.712332	8.80536	-5.38013	1.65385e-07	3.27538e-06		AHSG	-0.403444	3.8763	-2.65597	0.0083941	0.166542
CARD14	0.850159	5.18657	5.11883	5.96495e-07	1.1818e-05		ABLIM1	0.765006	9.26071	5.38004	1.65457e-07	3.27538e-06		COG8	0.162703	9.53471	2.65403	0.00844125	0.167242
DYNLRB2	-0.550763	4.92666	-5.11693	6.01982e-07	1.18985e-05		SMURF2	-0.703965	6.5112	-5.37993	1.65553e-07	3.27538e-06		TNFRSF1B	-0.341678	8.80536	-2.65307	0.00846448	0.167465
PSMD11	0.291994	11.139	5.11683	6.02251e-07	1.18985e-05		BSPRY	0.725007	8.79033	5.37522	1.69494e-07	3.34864e-06		PIK3R5	-0.240843	7.39658	-2.65177	0.00849631	0.167859
CNOT6L	-0.409272	9.06518	-5.11537	6.06527e-07	1.19661e-05		DZIP1	-0.688045	7.45657	-5.37354	1.70925e-07	3.37216e-06		POLR3B	0.230027	8.13645	2.64973	0.00854639	0.168392
ANGPTL1	-0.47627	4.89119	-5.11494	6.07763e-07	1.19737e-05		SIGLEC10	-0.776471	5.85788	-5.37324	1.71181e-07	3.37248e-06		MYO7A	-0.319767	6.41453	-2.6497	0.00854727	0.168392
WNT6	-0.807414	5.48441	-5.11249	6.14974e-07	1.20988e-05		LOXL1	-0.772494	9.69951	-5.3722	1.72075e-07	3.38536e-06		RPL34	0.23307	11.961	2.64841	0.00857905	0.168717
LEO1	0.308743	10.0463	5.11079	6.20047e-07	1.21815e-05		TPRXL	0.988286	7.1194	5.36899	1.74854e-07	3.43522e-06		HLA-DQA1	-0.444509	10.3551	-2.64746	0.00860258	0.168717
RHOV	0.749176	10.2925	5.10977	6.23077e-07	1.2224e-05		CCDC170	-0.405452	6.45481	-5.3683	1.75454e-07	3.43742e-06		GOLT1B	-0.238972	9.487	-2.64733	0.00860578	0.168717
BIVM	-0.424894	8.28716	-5.10568	6.35451e-07	1.24494e-05		GPRC5D	0.847648	6.84692	5.3683	1.75456e-07	3.43742e-06		NR2F2	-0.250827	8.80276	-2.647	0.0086139	0.168717
TCAF2	0.642612	7.29676	5.10428	6.39753e-07	1.25162e-05		CCL2	-1.00295	9.57779	-5.36702	1.76579e-07	3.45461e-06		DCLK1	-0.433813	6.28361	-2.6466	0.00862384	0.168717
TACSTD2	0.657247	12.2226	5.10269	6.44648e-07	1.25944e-05		TIE1	-0.694315	7.17355	-5.36288	1.80265e-07	3.51784e-06		IFITM10	-0.292899	6.79397	-2.64528	0.00865658	0.169122
LCE2A	1.36145	3.85839	5.09962	6.54249e-07	1.27642e-05		PDGFRA	-0.898793	8.97846	-5.36283	1.80312e-07	3.51784e-06		ALDH1B1	-0.356014	9.24636	-2.64438	0.00867908	0.169326
C5orf15	-0.344779	10.4115	-5.09755	6.60783e-07	1.28738e-05		OTOP3	1.19375	6.54648	5.36236	1.80738e-07	3.52125e-06		ALG3	-0.267109	9.7147	-2.64361	0.00869824	0.169465
S1PR3	-0.724646	5.82295	-5.09223	6.77875e-07	1.31872e-05		ZNF770	0.496393	8.80725	5.36206	1.81009e-07	3.52164e-06		HNF1A	0.275615	5.97763	2.6429	0.00871612	0.169578
DDIT4L	-0.418795	5.54601	-5.09196	6.78746e-07	1.31872e-05		TMPRSS11E	1.34954	8.57374	5.35815	1.84569e-07	3.58594e-06		SSH2	-0.213753	7.55415	-2.64081	0.00876857	0.17017
SALL2	-0.7709	6.78127	-5.091	6.81891e-07	1.323e-05		SPATA6	-0.621424	6.3746	-5.35678	1.8583e-07	3.60077e-06		CDC123	0.217065	10.3839	2.64008	0.00878715	0.17017
TOLLIP	0.436514	8.28323	5.08986	6.85629e-07	1.32842e-05		TGFBR2	-0.767876	10.0561	-5.35677	1.85844e-07	3.60077e-06		SLC41A2	-0.303431	7.52658	-2.63923	0.00880841	0.17017
VASH1	-0.429454	8.28188	-5.08933	6.87362e-07	1.32994e-05		TBC1D2B	-0.347977	9.00538	-5.35476	1.87713e-07	3.63197e-06		CBFA2T3	0.210301	8.78313	2.63923	0.00880856	0.17017
RARG	0.423711	8.45622	5.08837	6.90548e-07	1.33427e-05		FSCN2	0.389697	7.56269	5.35358	1.88815e-07	3.64513e-06		CLCA4	0.573017	8.84495	2.63811	0.00883694	0.17017
ZNF671	-0.363835	5.39415	-5.08719	6.94471e-07	1.34e-05		ERICH2	-0.898911	5.39631	-5.35348	1.88913e-07	3.64513e-06		FICD	-0.208847	7.03206	-2.63776	0.00884573	0.17017
SP4	-0.436187	7.79245	-5.08195	7.12106e-07	1.37215e-05		TRO	-0.604951	7.5888	-5.35299	1.89375e-07	3.64904e-06		WNT5A	-0.424336	9.71261	-2.63722	0.00885952	0.17017
POPDC2	-0.535675	6.17667	-5.08164	7.13185e-07	1.37234e-05		OTUB2	0.495691	7.26769	5.34959	1.92609e-07	3.70627e-06		ATP2A2	-0.134107	11.3551	-2.63706	0.00886365	0.17017
ITPRIPL2	-0.393991	9.16917	-5.08088	7.15786e-07	1.37546e-05		CYP21A2	-0.501502	6.69155	-5.34762	1.94505e-07	3.73764e-06		SETDB2	0.152746	8.93749	2.63652	0.0088772	0.17017
EZR	0.366524	11.2442	5.07702	7.29133e-07	1.3992e-05		FAR2	-0.630893	7.33007	-5.34658	1.95521e-07	3.75202e-06		COL18A1	-0.284178	9.57552	-2.6365	0.0088778	0.17017
BTN2A2	-0.547749	6.52541	-5.07508	7.35945e-07	1.41034e-05		TMEM100	-0.714089	4.93886	-5.34621	1.95878e-07	3.75374e-06		SNX29	-0.240101	7.92747	-2.63642	0.0088798	0.17017
TLR7	-0.659496	6.40273	-5.07242	7.45383e-07	1.42648e-05		CFI	-0.869661	8.09545	-5.34551	1.96562e-07	3.76173e-06		C16orf54	-0.4266	6.52976	-2.63547	0.00890409	0.170245
ELMO2	-0.337592	9.60595	-5.06792	7.61588e-07	1.4547e-05		RHOB	-0.64003	11.0947	-5.34431	1.97742e-07	3.77916e-06		LRG1	0.409471	8.22606	2.63532	0.00890797	0.170245
LCA5	-0.588776	6.25854	-5.06775	7.62196e-07	1.4547e-05		ATP10B	1.19567	6.54941	5.33826	2.03774e-07	3.88914e-06		PTPRE	-0.245256	5.22252	-2.63419	0.00893683	0.170523
PLA2G4D	0.774944	6.14059	5.06734	7.63702e-07	1.45559e-05		UTRN	-0.528113	8.96064	-5.33695	2.05111e-07	3.90936e-06		ATP1B1	-0.321837	11.608	-2.6338	0.00894678	0.170523
PDLIM3	-0.745023	9.35932	-5.06484	7.72891e-07	1.47111e-05		ISYNA1	-0.744768	9.7566	-5.33622	2.05859e-07	3.9183e-06		SRF	-0.270829	9.10364	-2.63274	0.00897397	0.170619
NHLH1	0.362387	5.63067	5.06148	7.85395e-07	1.49289e-05		SLAIN1	-1.11743	6.27302	-5.33421	2.07926e-07	3.95191e-06		OR51E2	-0.347532	3.34799	-2.63242	0.00898222	0.170619
MYO19	0.424391	8.67209	5.06109	7.86843e-07	1.49362e-05		CST2	-1.23123	9.51411	-5.33385	2.08297e-07	3.95191e-06		KIAA0319L	-0.193511	8.74187	-2.63219	0.00898826	0.170619
COL7A1	0.641828	10.0392	5.05185	8.22337e-07	1.55889e-05		FCER1G	-0.768044	10.1886	-5.33368	2.08469e-07	3.95191e-06		IL4	0.196615	2.6649	2.63169	0.00900123	0.170635
A2ML1	1.0153	7.28813	5.05113	8.25144e-07	1.5621e-05		ADAMTS4	-0.690929	7.18201	-5.33242	2.09777e-07	3.96943e-06		KRTAP13-4	0.197718	5.32424	2.63087	0.00902241	0.170806
PHLDA2	0.641175	10.5096	5.04982	8.30325e-07	1.5698e-05		POLR3G	0.58386	7.55626	5.33225	2.09958e-07	3.96943e-06		STAT4	-0.315917	6.17907	-2.6302	0.00903951	0.170849
PLEKHM1	0.426483	8.81733	5.04721	8.40741e-07	1.58735e-05		PDZK1IP1	1.22098	10.3511	5.33186	2.10366e-07	3.9718e-06		SLC25A14	-0.162574	8.55364	-2.62984	0.00904905	0.170849
ZDHHC15	-0.843358	4.09623	-5.04549	8.47664e-07	1.59827e-05		TIAM2	-0.611893	6.78525	-5.32656	2.15973e-07	4.07218e-06		ASPHD1	0.26747	6.04777	2.6293	0.00906304	0.170884
RAB10	0.324873	11.3563	5.04405	8.53486e-07	1.60709e-05		PLXNC1	-0.607454	7.65548	-5.32341	2.19377e-07	4.13081e-06		TOX4	0.149175	9.90995	2.62868	0.00907909	0.170957
CDS1	0.523093	9.05285	5.0402	8.69285e-07	1.63465e-05		CRYBB3	0.486043	7.25325	5.32243	2.20448e-07	4.14542e-06		VPS13A	-0.203987	9.00106	-2.6281	0.00909408	0.17101
S100A6	0.42484	13.1719	5.03947	8.72298e-07	1.63812e-05		KCNK1	0.662038	8.02289	5.32117	2.21825e-07	4.16575e-06		SPATA22	0.274996	4.32053	2.62737	0.00911305	0.171138
CD300A	-0.693836	6.69164	-5.03839	8.76784e-07	1.64435e-05		CD81	-0.426071	9.97155	-5.31985	2.23282e-07	4.18661e-06		COX4I1	0.169671	11.7348	2.6267	0.00913069	0.17124
NFIB	-0.667206	9.08579	-5.03709	8.82256e-07	1.65241e-05		NRXN2	-1.07242	5.79447	-5.31939	2.23787e-07	4.18661e-06		TRIB1	-0.257375	10.3252	-2.626	0.00914887	0.171352
ATP13A4	1.07248	5.99701	5.03108	9.07826e-07	1.69803e-05		POF1B	1.65909	7.5403	5.31935	2.23831e-07	4.18661e-06		DUSP4	-0.322836	8.43543	-2.62463	0.00918489	0.171798
FHOD3	-0.803447	7.96898	-5.03049	9.10389e-07	1.70056e-05		TBC1D19	-0.469476	7.78333	-5.31731	2.26107e-07	4.22358e-06		GALNT7	-0.285475	8.42699	-2.62158	0.00926526	0.172911
CTAGE15	0.401124	7.8955	5.02998	9.12593e-07	1.70242e-05		RBMS2	-0.566338	8.73839	-5.31609	2.27487e-07	4.24371e-06		WFDC1	-0.427034	6.89887	-2.62144	0.00926903	0.172911
IRF6	0.552354	11.2215	5.02692	9.25962e-07	1.72506e-05		FAM110C	0.82196	9.75229	5.31461	2.29158e-07	4.2692e-06		HMGN4	-0.177971	10.446	-2.62017	0.00930265	0.173308
DOK5	-0.756729	4.88955	-5.02465	9.3601e-07	1.74147e-05		TLR4	-0.649527	6.97483	-5.31425	2.29568e-07	4.27119e-06		SH3BP4	-0.274882	9.28029	-2.61834	0.00935139	0.173985
TMEM79	0.559842	9.65728	5.02277	9.44388e-07	1.75474e-05		PLXND1	-0.486245	9.95128	-5.31193	2.32221e-07	4.31483e-06		FCGRT	-0.331037	9.12258	-2.61725	0.00938053	0.174078
APOE	-0.69442	11.6446	-5.02192	9.48201e-07	1.75887e-05		ETV1	-0.832249	6.62479	-5.31091	2.33392e-07	4.33085e-06		ZDHHC18	-0.185463	8.24436	-2.61723	0.00938118	0.174078
RNF125	-0.657662	6.40221	-5.02172	9.49117e-07	1.75887e-05		PPP1R9A	-1.1065	4.78453	-5.30681	2.38176e-07	4.41375e-06		OR7A5	-0.488531	3.85713	-2.61672	0.00939464	0.174098
KLK12	0.993804	7.77359	5.02143	9.50445e-07	1.75901e-05		TMEM106A	-0.531654	6.78491	-5.30655	2.38487e-07	4.41375e-06		NANOS1	-0.39871	6.63097	-2.61599	0.00941425	0.174178
NAV1	0.719651	8.92016	5.02031	9.55504e-07	1.76408e-05		KIAA0408	-0.585459	6.39767	-5.30489	2.40451e-07	4.44423e-06		CCND2	-0.434084	9.85167	-2.61554	0.00942641	0.174178
CYP4F3	1.57742	6.6106	5.01972	9.58169e-07	1.76408e-05		CCPG1	-0.645845	7.49895	-5.30455	2.40865e-07	4.44603e-06		CNRIP1	-0.339014	7.65984	-2.61486	0.00944477	0.174178
IL12A	-0.782532	3.83482	-5.01966	9.58433e-07	1.76408e-05		EFNA3	0.496068	9.52353	5.30173	2.44239e-07	4.5024e-06		KRT40	0.172168	2.89165	2.61445	0.00945589	0.174178
CALB1	2.09878	6.62573	5.01938	9.59739e-07	1.76408e-05		CD163	-0.956209	8.77337	-5.30137	2.44682e-07	4.50466e-06		ZBTB38	-0.270533	6.98791	-2.61426	0.00946095	0.174178
RCSD1	-0.687544	6.34112	-5.01916	9.60716e-07	1.76408e-05		HLA-DMB	-0.642445	7.94065	-5.29653	2.50601e-07	4.6024e-06		IGFBP5	-0.399068	10.6818	-2.61375	0.00947479	0.174205
OGN	-0.962868	6.62804	-5.01916	9.60717e-07	1.76408e-05		CD200	-1.00203	7.30401	-5.2965	2.50647e-07	4.6024e-06		SPPL2C	0.182582	4.80128	2.61152	0.00953497	0.175082
EFEMP1	-0.724544	9.73157	-5.01817	9.65246e-07	1.76783e-05		NCKAP1L	-0.856094	6.07992	-5.29319	2.54776e-07	4.67212e-06		TIPARP	-0.33247	7.11675	-2.61078	0.00955529	0.175152
LRIG1	-0.446069	8.77838	-5.01792	9.66399e-07	1.76783e-05		SPATA19	0.449748	6.07433	5.28894	2.60173e-07	4.76487e-06		NELL2	-0.645787	9.2063	-2.60964	0.00958626	0.175152
CD74	-0.729683	11.6448	-5.01789	9.66539e-07	1.76783e-05		ALDH1A2	-1.07504	4.8463	-5.28164	2.69723e-07	4.93333e-06		ZSWIM3	0.167518	8.08768	2.60923	0.00959749	0.175152
ATP8B3	0.739076	5.72153	5.01694	9.70904e-07	1.77205e-05		CNN3	-0.594048	10.879	-5.28117	2.70341e-07	4.93821e-06		AKAP12	-0.352242	8.44444	-2.60887	0.00960725	0.175152
IQCK	-0.386419	8.17723	-5.01684	9.71366e-07	1.77205e-05		GOLGA7B	1.24124	7.45067	5.27685	2.7616e-07	5.03796e-06		CLVS2	0.270941	2.57921	2.60815	0.00962714	0.175152
SCIMP	-0.558475	7.12561	-5.0164	9.73391e-07	1.77344e-05		TBC1D3I	0.761998	7.56313	5.27412	2.79907e-07	5.09969e-06		KCNE5	-0.320676	4.34722	-2.60793	0.009633	0.175152
KCNH2	-0.634653	5.73644	-5.014	9.8453e-07	1.79141e-05		SMOC2	-0.949309	9.13113	-5.27339	2.80909e-07	5.11131e-06		MOCOS	0.404086	8.24303	2.60788	0.00963431	0.175152
STXBP5L	0.578544	6.66096	5.01346	9.87072e-07	1.79371e-05		FZD1	-0.691206	10.0226	-5.27155	2.83473e-07	5.14844e-06		HDAC2	-0.26468	8.17924	-2.60712	0.00965515	0.175152
RNF39	0.867558	8.03572	5.01294	9.89488e-07	1.79578e-05		SAMD3	-0.748954	4.38726	-5.2714	2.83683e-07	5.14844e-06		ASAP2	-0.247449	8.92979	-2.60676	0.00966518	0.175152
ZNF660	-0.488046	5.40034	-5.01145	9.96508e-07	1.80619e-05		P2RY12	-0.768858	4.6803	-5.27106	2.84155e-07	5.15035e-06		DPP8	-0.143522	10.2328	-2.6065	0.00967237	0.175152
OR4S1	0.573601	5.47116	5.00935	1.00648e-06	1.82192e-05		NRP1	-0.656116	7.43462	-5.26909	2.86923e-07	5.19382e-06		TMEM167B	-0.233773	8.9431	-2.60604	0.00968486	0.175152
SLC7A11	1.25893	9.06218	5.00813	1.01232e-06	1.83013e-05		COL14A1	-0.756117	7.03548	-5.26649	2.90618e-07	5.25393e-06		MESP2	0.319818	6.58019	2.60592	0.00968842	0.175152
USP11	-0.434815	10.4494	-5.00318	1.03632e-06	1.8711e-05		ZNF521	-0.63124	7.7559	-5.26594	2.91411e-07	5.26151e-06		TXNDC5	-0.164709	10.5836	-2.60528	0.00970589	0.175242
MEIS2	-0.421482	7.83382	-5.00282	1.03812e-06	1.87194e-05		TMEM184A	0.71161	6.60508	5.26355	2.94857e-07	5.31689e-06		SOX5	-0.273615	6.76044	-2.60467	0.00972267	0.17532
CLIP4	0.47862	8.66108	4.99818	1.06115e-06	1.91101e-05		IL1A	1.56908	8.33155	5.26278	2.95975e-07	5.3263e-06		SLC16A4	-0.334353	7.01123	-2.60349	0.00975542	0.175685
SERPING1	-0.612174	10.6222	-4.99658	1.0692e-06	1.92305e-05		RPGRIP1L	-0.71507	4.18443	-5.26256	2.96298e-07	5.3263e-06		KATNAL1	-0.23695	7.97317	-2.60258	0.00978084	0.175917
HNMT	-0.764636	7.18612	-4.99333	1.0858e-06	1.95041e-05		PTH1R	-0.600314	4.80528	-5.26241	2.96517e-07	5.3263e-06		DPP9	-0.238939	8.4022	-2.60117	0.00982001	0.176242
RUNX1T1	-0.424284	6.63807	-4.99108	1.0974e-06	1.96682e-05		SPRY1	-0.474138	9.51429	-5.26166	2.97619e-07	5.33928e-06		PTPRO	-0.321221	5.11443	-2.60103	0.00982398	0.176242
RAB17	-0.365759	6.34533	-4.99101	1.09774e-06	1.96682e-05		SPINK7	1.04438	8.52946	5.25452	3.08247e-07	5.51693e-06		VSIG10L	0.423684	8.46157	2.60035	0.00984272	0.176353
GALM	-0.614407	7.98016	-4.98689	1.11932e-06	2.00073e-05		DBNL	0.528117	8.85626	5.25448	3.08307e-07	5.51693e-06		GAS1	-0.520351	9.31553	-2.59978	0.00985884	0.176417
ZNF253	-0.498368	7.70096	-4.98686	1.11951e-06	2.00073e-05		EXPH5	0.669971	8.41439	5.25278	3.10894e-07	5.55614e-06		PBLD	0.171372	6.96744	2.5983	0.00990018	0.176617
GLCCI1	-0.53647	6.69457	-4.98588	1.12467e-06	2.0074e-05		IGFBP5	-0.824465	10.6818	-5.2525	3.11316e-07	5.55661e-06		CYTH4	-0.347942	7.66151	-2.59824	0.00990193	0.176617
WDR86	-0.74146	6.241	-4.98505	1.12912e-06	2.01278e-05		GMPR	-0.677568	7.24588	-5.25149	3.1286e-07	5.57708e-06		KLHDC4	0.224878	7.66354	2.59803	0.00990776	0.176617
ARPC5L	0.342561	10.5712	4.98327	1.13862e-06	2.02714e-05		IL10RA	-0.90231	5.8615	-5.25118	3.13342e-07	5.57811e-06		AK2	0.171177	10.5696	2.59744	0.0099246	0.176693
PGBD5	0.950347	7.06875	4.98238	1.14339e-06	2.03306e-05		KCNH2	-0.74326	5.73644	-5.25094	3.13711e-07	5.57811e-06		GNGT2	-0.351662	5.80269	-2.59651	0.0099508	0.176935
PLIN4	-0.61731	7.76736	-4.97703	1.17266e-06	2.08248e-05		NFE2L2	0.517926	11.5147	5.24995	3.15236e-07	5.59812e-06		IGF2	-0.470151	8.8184	-2.59603	0.00996416	0.176949
TOX	-0.747485	5.26028	-4.9753	1.18227e-06	2.09688e-05		NBEA	-0.804268	6.65653	-5.24783	3.1853e-07	5.64948e-06		CLIC3	0.415868	9.19164	2.59502	0.00999274	0.177232
AKR1C1	1.64657	9.31859	4.97164	1.20282e-06	2.13065e-05		RP5-1052I5.2	-0.665331	5.7612	-5.24714	3.19622e-07	5.6617e-06		OTOS	0.158619	5.29769	2.59391	0.0100244	0.177569
RGS20	0.767503	7.44874	4.97121	1.20524e-06	2.13089e-05		C12orf76	-0.588943	5.25679	-5.24654	3.20563e-07	5.67121e-06		SCG2	-0.469442	5.79337	-2.59228	0.0100706	0.177618
GIMAP1	-0.61537	7.20017	-4.97108	1.20599e-06	2.13089e-05		RAMP2	-0.800561	7.7265	-5.24491	3.23141e-07	5.70964e-06		SMARCAL1	0.166734	8.36398	2.59169	0.0100875	0.177618
TXN	0.459081	13.0165	4.96972	1.21376e-06	2.14049e-05		AGT	-1.00112	6.99749	-5.24051	3.30186e-07	5.82679e-06		DLX5	-0.536487	8.96729	-2.59114	0.0101032	0.177618
GLP2R	-0.636622	4.64742	-4.96959	1.21448e-06	2.14049e-05		ADM	0.619882	11.1013	5.23979	3.31359e-07	5.84014e-06		HEYL	-0.292368	7.54409	-2.59037	0.0101253	0.177618
OXSR1	0.323411	9.53487	4.96921	1.21667e-06	2.14168e-05		VSNL1	0.829159	9.80436	5.23802	3.34237e-07	5.88349e-06		RECK	-0.314575	6.6082	-2.59001	0.0101357	0.177618
ARHGEF17	-0.495788	8.15196	-4.96868	1.21972e-06	2.14436e-05		CAMSAP3	0.73627	9.45093	5.2376	3.34925e-07	5.88812e-06		ABHD17B	-0.293415	7.68038	-2.5895	0.0101503	0.177618
RNF114	-0.380458	9.45244	-4.96728	1.22778e-06	2.15582e-05		MED12	-0.400079	9.38634	-5.23719	3.35599e-07	5.88812e-06		GAR1	0.175673	9.75264	2.58937	0.0101539	0.177618
FERMT1	0.627852	8.4761	4.96668	1.23126e-06	2.15923e-05		CD226	-0.83111	5.10509	-5.23709	3.35757e-07	5.88812e-06		TMCC1	-0.240703	8.13763	-2.5893	0.0101561	0.177618
NIPAL4	0.900453	8.58952	4.9642	1.24573e-06	2.18189e-05		C1QC	-0.729175	11.1308	-5.23396	3.40947e-07	5.97167e-06		PLS3	-0.1876	11.4473	-2.58871	0.0101729	0.177618
MARK3	0.3125	10.5162	4.96341	1.25035e-06	2.18725e-05		GPR162	-0.397907	6.74333	-5.23247	3.43444e-07	6.0009e-06		ZEB1	-0.297374	9.1142	-2.58729	0.010214	0.177618
NAIP	-0.624847	6.60448	-4.96229	1.25694e-06	2.19605e-05		RCOR1	0.449381	10.2812	5.23246	3.4347e-07	6.0009e-06		PMEPA1	-0.390223	10.3527	-2.58712	0.0102189	0.177618
EMP1	0.622485	10.3561	4.95993	1.27098e-06	2.21783e-05		ETV5	-0.977233	7.42354	-5.23113	3.45721e-07	6.03232e-06		ARHGEF2	-0.237605	3.58269	-2.58706	0.0102207	0.177618
HVCN1	-0.668265	6.85019	-4.9593	1.27475e-06	2.22164e-05		PLCD1	0.659616	8.60842	5.23089	3.46127e-07	6.03232e-06		ZIC5	-0.631487	6.94254	-2.58702	0.0102218	0.177618
WDR19	-0.420956	7.94959	-4.95539	1.29841e-06	2.25785e-05		RNF39	1.01215	8.03572	5.2298	3.47975e-07	6.057e-06		OR10A4	0.249312	3.41438	2.58642	0.0102392	0.177618
UBQLN1	0.323469	9.84986	4.95514	1.29998e-06	2.25785e-05		NIPAL4	1.06076	8.58952	5.2294	3.48651e-07	6.06126e-06		SPO11	-0.151192	2.40507	-2.58624	0.0102445	0.177618
KLRG1	-0.617485	4.26352	-4.95507	1.30035e-06	2.25785e-05		AKT3	-0.882937	7.97229	-5.22765	3.51659e-07	6.10434e-06		SLC6A12	-0.363132	3.63009	-2.58596	0.0102525	0.177618
CCDC102A	-0.415449	7.88134	-4.94779	1.34564e-06	2.33361e-05		NKPD1	0.509618	6.34614	5.22739	3.52101e-07	6.10434e-06		APBA1	-0.319285	7.01273	-2.58548	0.0102663	0.177618
SOD3	-0.771305	9.14029	-4.94731	1.34863e-06	2.3359e-05		LCP2	-0.741558	8.62239	-5.2272	3.52432e-07	6.10434e-06		AARSD1	0.156816	8.65828	2.58508	0.010278	0.177618
GPR157	0.577223	8.09782	4.94578	1.35835e-06	2.34985e-05		MAP3K3	-0.387296	8.70602	-5.2255	3.55369e-07	6.14763e-06		UBL4A	-0.236022	8.86121	-2.58455	0.0102933	0.177618
CCDC113	-0.771395	6.19036	-4.93936	1.3999e-06	2.41585e-05		IL21R	-0.572328	7.51188	-5.22483	3.56536e-07	6.16023e-06		ODF3B	-0.24837	9.78209	-2.58402	0.0103087	0.177618
SESTD1	-0.617212	4.2584	-4.93935	1.39995e-06	2.41585e-05		SLC39A13	-0.448242	8.55156	-5.22156	3.62286e-07	6.25187e-06		AQP1	-0.395711	8.52803	-2.584	0.0103094	0.177618
EXTL2	-0.465613	8.06108	-4.93734	1.41322e-06	2.43577e-05		AARD	-0.841651	3.92493	-5.21773	3.6914e-07	6.36234e-06		EBAG9	0.207654	9.96239	2.58387	0.0103132	0.177618
MAP3K9	0.474062	7.69621	4.93561	1.42476e-06	2.45265e-05		BTN2A2	-0.629712	6.52541	-5.21736	3.69806e-07	6.36602e-06		CEP55	-0.280593	10.3314	-2.58371	0.010318	0.177618
TCTN2	-0.519137	8.21725	-4.93365	1.43787e-06	2.47219e-05		CTSS	-0.745514	8.22469	-5.21694	3.70553e-07	6.37003e-06		IL7R	-0.53003	8.69223	-2.58293	0.0103405	0.177705
CPEB1	-0.544974	4.96169	-4.93139	1.45319e-06	2.49547e-05		PDGFC	-0.858999	8.6201	-5.21654	3.71295e-07	6.37003e-06		RASAL1	0.346439	7.27624	2.58267	0.0103483	0.177705
CYP2C9	1.03425	4.23002	4.9306	1.45855e-06	2.50163e-05		ATP2B3	0.522534	6.81334	5.21648	3.714e-07	6.37003e-06		TSC22D1	-0.216534	5.9677	-2.58159	0.0103798	0.178028
ANAPC16	-0.355962	8.62307	-4.92997	1.46285e-06	2.50593e-05		GPR34	-0.883602	7.35357	-5.21562	3.72955e-07	6.38891e-06		C1orf54	-0.225623	8.85432	-2.57929	0.0104473	0.178967
FNBP1L	-0.497277	8.97523	-4.92862	1.47218e-06	2.51884e-05		SMYD1	-0.935889	3.47277	-5.21403	3.75864e-07	6.43089e-06		ABCA6	-0.304474	6.28755	-2.57786	0.0104897	0.179247
ULBP3	0.541272	8.38767	4.9259	1.49102e-06	2.54797e-05		DQX1	0.928976	6.86823	5.21327	3.77258e-07	6.44689e-06		TBX1	-0.622181	7.55287	-2.57776	0.0104925	0.179247
N4BP1	0.369318	9.48602	4.92483	1.49847e-06	2.5576e-05		PCDH18	-0.821275	6.84074	-5.21085	3.8176e-07	6.51127e-06		ALPK3	-0.270816	6.98662	-2.57729	0.0105065	0.179247
KBTBD12	-0.453125	3.38298	-4.9221	1.51773e-06	2.58732e-05		FCGR1B	-0.696015	7.64833	-5.21074	3.81953e-07	6.51127e-06		RARA	-0.187997	8.1913	-2.57702	0.0105147	0.179247
DYNLL1	0.233427	12.3244	4.91215	1.58997e-06	2.70718e-05		KLHDC1	-0.652036	5.69941	-5.21002	3.83305e-07	6.5264e-06		OR4P4	0.176543	4.82295	2.57628	0.0105366	0.179404
RHBDL2	0.57878	7.87273	4.91126	1.59665e-06	2.71502e-05		S1PR1	-0.880075	7.47401	-5.20959	3.84097e-07	6.53198e-06		TOX	-0.420941	5.26028	-2.57578	0.0105515	0.179439
PIM1	0.508574	10.1277	4.91079	1.60015e-06	2.71502e-05		FAM3D	1.02326	7.32428	5.20813	3.86845e-07	6.566e-06		RUNX3	-0.328635	8.58786	-2.57417	0.0105993	0.179821
IL2RA	-0.677597	8.23441	-4.91076	1.60037e-06	2.71502e-05		FAM83A	1.38108	9.17347	5.20803	3.87033e-07	6.566e-06		NECAB2	-0.597014	4.5115	-2.57416	0.0105996	0.179821
ABCC5	0.757086	7.62462	4.9098	1.6075e-06	2.72384e-05		HEPH	-0.77479	7.71238	-5.20652	3.8991e-07	6.60683e-06		CNTN5	-0.632337	3.77042	-2.57344	0.0106212	0.179928
ZNF562	0.304562	8.85632	4.90779	1.62268e-06	2.74625e-05		HDAC7	-0.300293	10.5393	-5.20365	3.95405e-07	6.69187e-06		GPX7	-0.436218	8.18506	-2.5731	0.0106314	0.179928
TMEM200A	-0.816137	7.39053	-4.90612	1.63537e-06	2.76439e-05		ADAMTS9	-0.883758	7.23981	-5.20235	3.97911e-07	6.72617e-06		RNF182	-0.397871	5.25141	-2.57123	0.0106873	0.180656
C1QC	-0.611064	11.1308	-4.90499	1.64402e-06	2.77567e-05		FAM107A	-0.624423	6.24368	-5.19953	4.03422e-07	6.81114e-06		NR1I3	0.233813	5.05654	2.57025	0.010717	0.180792
TFEC	-0.587499	7.48509	-4.90464	1.64667e-06	2.77681e-05		PDGFD	-0.907981	5.78394	-5.19885	4.04763e-07	6.82557e-06		ALK	-0.256168	4.11009	-2.57011	0.0107211	0.180792
CYP4F12	1.15877	7.76558	4.90376	1.65349e-06	2.78497e-05		ELOVL1	0.448789	10.4354	5.1967	4.09038e-07	6.8894e-06		LRP3	-0.336502	8.23493	-2.56963	0.0107357	0.18082
TMEM47	-0.725387	8.1551	-4.9009	1.67567e-06	2.81894e-05		IFFO1	-0.482846	7.97749	-5.19639	4.09637e-07	6.89122e-06		ZNF534	0.194311	7.10268	2.56867	0.0107648	0.181
PLCXD3	-0.51528	2.82023	-4.89947	1.68686e-06	2.83437e-05		PABPC4L	-0.787727	6.53036	-5.1949	4.12639e-07	6.93343e-06		GSTM1	-0.653142	9.68211	-2.56843	0.0107721	0.181
APOBEC3A	1.66747	7.75127	4.89842	1.69514e-06	2.84489e-05		RARB	-0.919745	7.03829	-5.1939	4.14642e-07	6.95738e-06		SGK1	-0.282753	11.3426	-2.56796	0.0107863	0.181021
MYLK	-0.632777	10.0984	-4.89809	1.69772e-06	2.84582e-05		HLA-DQA2	-1.03953	9.02182	-5.1937	4.15055e-07	6.95738e-06		LIMS1	-0.238034	7.23187	-2.56649	0.0108309	0.181345
NTRK2	1.15224	7.29745	4.89638	1.71134e-06	2.86523e-05		DHRS1	0.528367	9.2234	5.19213	4.18236e-07	7.00234e-06		MYL9	-0.368239	11.5328	-2.56647	0.0108314	0.181345
HDHD3	0.462777	8.45097	4.8901	1.76213e-06	2.94674e-05		CACNA2D2	-0.698637	4.17215	-5.18945	4.23732e-07	7.08012e-06		CSRP2	-0.303487	10.0799	-2.56441	0.0108946	0.182054
RAB7B	0.645651	8.17147	4.88885	1.77241e-06	2.96042e-05		GAB3	-0.61574	5.71709	-5.18937	4.2389e-07	7.08012e-06		CELA1	-0.388408	3.83138	-2.56424	0.0108996	0.182054
AHNAK	0.414405	11.472	4.88629	1.7936e-06	2.99225e-05		MATN3	-0.914654	6.39613	-5.18912	4.24409e-07	7.08038e-06		ANKRD40	-0.153202	9.48806	-2.56342	0.0109247	0.182058
SLC7A8	0.839233	10.5344	4.88597	1.79628e-06	2.99316e-05		RHOBTB3	-0.654732	9.24896	-5.18644	4.2997e-07	7.16463e-06		TMEM176A	-0.357614	10.0313	-2.56339	0.0109258	0.182058
HES2	0.646978	8.58739	4.88524	1.80241e-06	2.99982e-05		MUC15	1.22125	7.06897	5.18473	4.33579e-07	7.21621e-06		POPDC2	-0.293827	6.17667	-2.5625	0.0109529	0.182294
LIX1L	-0.676104	8.1954	-4.88334	1.8184e-06	3.02284e-05		HR	0.734876	9.81054	5.18324	4.36715e-07	7.2598e-06		KIF17	-0.15996	6.42551	-2.56158	0.0109812	0.182357
RNF11	0.330704	11.3729	4.88088	1.8393e-06	3.05161e-05		BTN3A1	-0.621094	9.55127	-5.1819	4.3959e-07	7.29896e-06		TAS2R40	0.199495	5.14094	2.56123	0.010992	0.182357
ZNF382	-0.444397	6.58506	-4.88079	1.84005e-06	3.05161e-05		ADAMTS1	-0.704422	9.30258	-5.18161	4.402e-07	7.30045e-06		UBE2Q2L	-0.286403	6.04181	-2.56111	0.0109957	0.182357
MAST4	0.353012	8.85842	4.87424	1.89692e-06	3.14223e-05		DOK2	-0.598226	8.11895	-5.18093	4.41667e-07	7.31614e-06		NRROS	-0.279051	7.06257	-2.55927	0.0110529	0.183089
ACSL1	0.480585	8.82244	4.86964	1.93786e-06	3.20452e-05		MYO1F	-0.553734	7.97798	-5.18007	4.43509e-07	7.33801e-06		PCDHGA1	-0.228471	7.941	-2.55762	0.0111039	0.183718
NMB	0.695591	9.46287	4.8695	1.93909e-06	3.20452e-05		HAPLN3	-0.565477	8.83274	-5.17643	4.51421e-07	7.45863e-06		SMARCA2	-0.242571	9.98951	-2.55631	0.011145	0.183922
PYGM	-0.483202	5.96873	-4.8686	1.94718e-06	3.20966e-05		SPX	-0.650547	3.21289	-5.17623	4.51861e-07	7.45863e-06		ZNF174	-0.250786	7.04719	-2.55621	0.0111479	0.183922
JMJD7	0.520373	4.32444	4.86836	1.94934e-06	3.20966e-05		ARHGAP32	0.537789	8.65793	5.17506	4.54427e-07	7.49104e-06		GPR137B	-0.226078	9.55562	-2.55597	0.0111555	0.183922
TRAK2	-0.412946	8.14614	-4.86835	1.94949e-06	3.20966e-05		PPM1M	-0.40813	8.11748	-5.17485	4.54891e-07	7.49104e-06		ZNF117	0.45404	7.2993	2.55545	0.0111718	0.183962
ACSM3	-0.513228	5.75373	-4.86814	1.95134e-06	3.20966e-05		DHCR24	0.595778	11.2256	5.17411	4.56531e-07	7.50925e-06		MAN1A1	-0.438508	8.67652	-2.55495	0.0111873	0.183962
UACA	-0.610112	5.84694	-4.86571	1.97343e-06	3.2422e-05		PLAC9	-0.588735	6.21518	-5.17136	4.62675e-07	7.6014e-06		KRTAP10-4	0.338697	6.57512	2.55455	0.0112001	0.183962
BTC	-0.5347	6.62554	-4.86479	1.98188e-06	3.25096e-05		ATXN3L	0.516955	4.61003	5.16968	4.66475e-07	7.65488e-06		NT5C2	0.262805	7.14349	2.55422	0.0112103	0.183962
SLIT2	-0.781483	7.09913	-4.86463	1.98339e-06	3.25096e-05		CALU	-0.422014	11.7503	-5.1664	4.73937e-07	7.76826e-06		CLINT1	0.176348	10.0908	2.55364	0.0112286	0.184047
ZNF709	-0.312624	5.5004	-4.86335	1.99521e-06	3.26652e-05		P2RX4	-0.508831	8.54852	-5.16506	4.77047e-07	7.81012e-06		EPHA6	0.226006	2.76829	2.55203	0.0112793	0.18448
ENPP5	-0.935211	5.90965	-4.86279	2.00031e-06	3.27106e-05		TLR7	-0.750936	6.40273	-5.1648	4.77642e-07	7.81076e-06		FBLN2	-0.327654	9.81708	-2.55196	0.0112813	0.18448
SNTB1	-0.64406	6.95575	-4.86213	2.00647e-06	3.27732e-05		CCDC74B	-0.662628	7.18477	-5.1638	4.79965e-07	7.83961e-06		C3AR1	-0.276033	9.07177	-2.55111	0.0113084	0.184707
SRXN1	0.711502	9.54938	4.86137	2.01357e-06	3.28508e-05		BPIFC	0.448186	7.38684	5.16297	4.81899e-07	7.86206e-06		ELK3	-0.27294	8.29254	-2.55048	0.0113283	0.184818
ENPP2	-0.655834	7.9203	-4.8609	2.01793e-06	3.28839e-05		PKN1	-0.669582	8.32667	-5.16194	4.84308e-07	7.89219e-06		C1QTNF6	-0.430045	8.69059	-2.54966	0.0113543	0.185027
GNG7	-0.505097	7.29516	-4.85933	2.03269e-06	3.30859e-05		TYRP1	-1.22448	5.40244	-5.16091	4.8673e-07	7.92248e-06		MZB1	-0.586084	7.84681	-2.54886	0.0113798	0.18519
ZDHHC17	-0.432992	6.70709	-4.85782	2.04694e-06	3.32793e-05		ZBTB7A	0.417831	9.36531	5.16016	4.88504e-07	7.94066e-06		TPTE2	-0.307634	3.65652	-2.54852	0.0113906	0.18519
ELMO3	0.500575	9.3448	4.85645	2.05992e-06	3.34516e-05		CYBRD1	-0.718313	9.99521	-5.15988	4.89178e-07	7.94066e-06		ATP11C	-0.237231	3.15909	-2.54766	0.0114179	0.185221
GIMAP6	-0.496088	7.6151	-4.85553	2.06873e-06	3.35559e-05		SLC27A4	0.588652	9.22886	5.15972	4.89543e-07	7.94066e-06		RASSF2	-0.312434	8.29603	-2.54763	0.0114189	0.185221
TTC39A	0.633253	7.07101	4.85394	2.08399e-06	3.37645e-05		CADM3	-0.842166	4.36969	-5.15798	4.93693e-07	7.99873e-06		CRNKL1	0.169713	9.71602	2.54543	0.0114892	0.186042
KCNJ5	-0.755707	5.30934	-4.85067	2.11584e-06	3.4241e-05		SERPINA5	-0.828244	4.16291	-5.15567	4.99251e-07	8.07947e-06		HOXD8	-0.344334	7.6516	-2.5451	0.0114998	0.186042
PCCA	-0.388962	8.35344	-4.8503	2.11941e-06	3.42593e-05		HYAL1	0.73096	7.90723	5.15221	5.0768e-07	8.20603e-06		CALB1	-1.15745	6.62573	-2.54481	0.0115092	0.186042
SHE	-0.626146	5.6585	-4.84971	2.12525e-06	3.43143e-05		SHC4	-0.729241	5.76798	-5.15198	5.0824e-07	8.20603e-06		OSMR	-0.271862	10.0425	-2.5434	0.0115548	0.186563
JUNB	0.364238	12.6532	4.84908	2.13139e-06	3.43505e-05		C2	-0.649941	8.39886	-5.15102	5.10609e-07	8.23482e-06		MYT1L	0.354254	5.30647	2.54192	0.0116025	0.186607
CHP1	0.257756	10.7597	4.84898	2.13239e-06	3.43505e-05		ADAMTS6	-0.754931	4.97908	-5.14919	5.1517e-07	8.29884e-06		LAIR1	-0.372309	7.63825	-2.54116	0.0116269	0.186607
EMB	-0.694652	8.03607	-4.84796	2.14251e-06	3.44741e-05		FUT6	0.803854	6.9337	5.14425	5.2761e-07	8.4895e-06		GABBR1	-0.2474	7.19514	-2.54079	0.0116391	0.186607
TNNT2	0.753674	6.81635	4.84715	2.15048e-06	3.45626e-05		SLC39A2	1.19713	7.24153	5.14161	5.34386e-07	8.58869e-06		KIAA0930	-0.204366	10.5336	-2.53999	0.0116651	0.186607
SERPINB2	0.893365	5.32127	4.84608	2.16113e-06	3.46941e-05		GPX7	-0.895968	8.18506	-5.1407	5.36749e-07	8.61682e-06		NUDT17	-0.179317	8.68915	-2.53961	0.0116773	0.186607
CD58	0.408279	9.99704	4.84255	2.19675e-06	3.51853e-05		S100A7	1.81233	12.5175	5.13742	5.45314e-07	8.74108e-06		ITPKB	-0.312231	7.07142	-2.53925	0.0116892	0.186607
ARHGAP15	-0.542765	7.17048	-4.8425	2.19726e-06	3.51853e-05		MBD5	-0.539382	6.95029	-5.13727	5.45734e-07	8.74108e-06		LCP2	-0.350377	8.62239	-2.53911	0.0116937	0.186607
COL17A1	0.910086	9.12886	4.8423	2.19924e-06	3.51853e-05		ERLEC1	-0.334092	10.292	-5.13506	5.51578e-07	8.82461e-06		ERRFI1	-0.338024	9.94207	-2.53888	0.0117013	0.186607
CADPS2	-0.613765	4.70664	-4.84145	2.20787e-06	3.52832e-05		PTPRZ1	1.11809	9.51441	5.13345	5.55882e-07	8.88335e-06		YTHDF2	0.184663	10.6802	2.53874	0.0117059	0.186607
MEOX2	-0.934842	5.72664	-4.83141	2.31261e-06	3.69151e-05		SLFN11	-0.714313	7.96064	-5.13242	5.5864e-07	8.91584e-06		CCL3	-0.385367	8.70986	-2.53858	0.0117112	0.186607
LRRC2	-0.581216	3.19104	-4.82795	2.34977e-06	3.74657e-05		ATP10A	-0.701949	5.4351	-5.13222	5.59184e-07	8.91584e-06		ARMCX1	-0.309128	8.46456	-2.53838	0.0117176	0.186607
ADAMTS8	-0.95634	5.37024	-4.82713	2.35867e-06	3.75649e-05		DDIT4L	-0.471952	5.54601	-5.13132	5.61639e-07	8.93904e-06		FNDC3B	-0.241061	10.0266	-2.5382	0.0117235	0.186607
FKBP7	-0.645591	7.55525	-4.82603	2.37059e-06	3.7712e-05		KLK7	1.31479	10.535	5.13122	5.61911e-07	8.93904e-06		HEG1	-0.291605	9.60022	-2.53792	0.0117325	0.186607
ADCY5	-0.60344	6.25612	-4.82565	2.3748e-06	3.77361e-05		LRIG1	-0.509848	8.77838	-5.12873	5.68695e-07	9.03672e-06		PSG4	-0.59588	4.96698	-2.53738	0.0117504	0.186607
CUX1	0.438755	7.39153	4.82344	2.3991e-06	3.80793e-05		SERPINB13	1.07483	9.38448	5.12754	5.71961e-07	9.07835e-06		MED6	0.242008	9.33064	2.53678	0.0117699	0.186607
CYP21A2	-0.404434	6.69155	-4.82268	2.4075e-06	3.81694e-05		NAALADL2	-0.674503	4.81439	-5.12661	5.74525e-07	9.10875e-06		NDUFS1	0.197797	9.32392	2.53661	0.0117755	0.186607
MAP7D1	0.411655	11.0615	4.82102	2.42593e-06	3.84182e-05		CX3CL1	-0.847614	8.5678	-5.12383	5.82291e-07	9.22147e-06		PAMR1	-0.429696	6.32919	-2.53633	0.0117848	0.186607
ENDOU	0.918039	5.94417	4.81939	2.4442e-06	3.86641e-05		TSPYL4	-0.490678	8.5323	-5.12343	5.83418e-07	9.22891e-06		DOCK2	-0.403328	7.33818	-2.5358	0.0118022	0.186607
LCN2	1.27293	10.4924	4.81821	2.4576e-06	3.88323e-05		PLSCR4	-0.718047	8.52773	-5.12289	5.84929e-07	9.2424e-06		SCML1	-0.273201	8.3819	-2.53521	0.0118215	0.186607
HLA-DQA1	-0.743279	10.3551	-4.81537	2.48981e-06	3.9297e-05		PCP4	-1.0093	7.63962	-5.12182	5.87961e-07	9.27988e-06		ERCC5	0.202125	5.5587	2.53516	0.0118232	0.186607
THBS3	-0.381878	8.31297	-4.81352	2.51119e-06	3.95899e-05		PGAM1	0.387037	11.3185	5.12085	5.90712e-07	9.31282e-06		PPARG	-0.482641	6.5361	-2.53143	0.0119467	0.188137
TRIM44	-0.328476	9.56409	-4.81278	2.51967e-06	3.96792e-05		KRT17	0.844155	14.1178	5.11965	5.94138e-07	9.35634e-06		NPHS2	0.315598	4.89214	2.53142	0.011947	0.188137
CFAP43	-0.611969	3.07865	-4.81172	2.53195e-06	3.9828e-05		PPARGC1A	-1.10365	5.34703	-5.11441	6.09334e-07	9.58316e-06		CD74	-0.400187	11.6448	-2.53	0.0119943	0.188137
SMARCE1	-0.306999	9.53576	-4.81033	2.54824e-06	4.00393e-05		CD84	-0.803938	6.45255	-5.11421	6.09906e-07	9.58316e-06		CD55	-0.277462	3.92144	-2.52993	0.0119965	0.188137
VSTM2L	-0.96885	4.56895	-4.80854	2.56924e-06	4.03242e-05		ITPR1	-0.648929	7.98405	-5.11223	6.15743e-07	9.65213e-06		MLXIP	-0.186782	9.56548	-2.52982	0.0120003	0.188137
PRAMEF10	0.509233	5.77557	4.80392	2.62434e-06	4.1143e-05		TCEAL7	-0.605772	7.34107	-5.11217	6.15918e-07	9.65213e-06		CTSS	-0.351645	8.22469	-2.52981	0.0120005	0.188137
CCDC74B	-0.551177	7.18477	-4.80334	2.63141e-06	4.12078e-05		CD96	-0.864728	6.46385	-5.11203	6.16357e-07	9.65213e-06		TGIF1	-0.27319	6.1446	-2.52886	0.0120323	0.188426
TTC33	-0.446588	6.88807	-4.79802	2.69638e-06	4.21782e-05		SLC7A10	-0.639426	6.668	-5.10812	6.28056e-07	9.82439e-06		ZSCAN5C	-0.207385	6.7977	-2.52795	0.0120628	0.188679
MREG	0.541113	9.05504	4.7972	2.70653e-06	4.22622e-05		ZFP14	-0.777196	5.25455	-5.10742	6.3018e-07	9.84665e-06		CERCAM	-0.296622	10.6323	-2.52757	0.0120754	0.188679
ERLEC1	-0.279092	10.292	-4.7971	2.70776e-06	4.22622e-05		MECP2	-0.417385	8.40708	-5.10573	6.35318e-07	9.9159e-06		DYSF	-0.304472	8.74773	-2.52654	0.0121099	0.189009
VSIG10L	0.718339	8.46157	4.79567	2.72563e-06	4.24939e-05		CGNL1	-0.77014	7.53411	-5.10419	6.40029e-07	9.97834e-06		RPS12	0.23498	12.7477	2.52582	0.0121344	0.189054
LST1	-0.475457	9.00023	-4.79098	2.78485e-06	4.33689e-05		LCK	-0.870999	6.87843	-5.10092	6.50183e-07	1.01254e-05		MBOAT1	-0.298833	8.27272	-2.52561	0.0121413	0.189054
TUBB4B	0.291726	12.934	4.78941	2.80485e-06	4.36041e-05		MAP7	0.502092	9.733	5.09939	6.54975e-07	1.01809e-05		CLASP1	-0.192297	9.69438	-2.52526	0.0121532	0.189054
RPL3L	0.937866	5.13274	4.78928	2.80656e-06	4.36041e-05		RARA	-0.382444	8.1913	-5.09932	6.55193e-07	1.01809e-05		TOR1B	-0.215094	8.53965	-2.52459	0.0121757	0.189154
TCEAL5	-0.373307	7.46096	-4.78907	2.80927e-06	4.36041e-05		CWH43	1.58504	6.9067	5.09795	6.59509e-07	1.02366e-05		AMELY	0.161522	2.36634	2.52369	0.0122061	0.189154
PNMA3	-0.817005	5.0169	-4.78676	2.83918e-06	4.40198e-05		CELF4	-0.709973	4.42119	-5.09722	6.61816e-07	1.02611e-05		SRP72	0.178544	10.9846	2.52354	0.0122113	0.189154
TPMT	0.414085	8.35074	4.78621	2.84631e-06	4.40817e-05		MPEG1	-1.06021	7.22143	-5.09451	6.70505e-07	1.03843e-05		FAM135B	0.367796	4.3735	2.52348	0.0122135	0.189154
TMEM59L	-0.371516	6.0112	-4.78459	2.86746e-06	4.43603e-05		MYH11	-1.25548	10.4595	-5.09404	6.72023e-07	1.03935e-05		ACTG2	-0.549753	6.87556	-2.5214	0.012284	0.189909
PHYH	-0.435978	8.49121	-4.78403	2.87491e-06	4.44266e-05		CHPT1	-0.640165	8.46557	-5.09378	6.7284e-07	1.03935e-05		PTPN12	-0.262464	10.3531	-2.52125	0.0122893	0.189909
KIAA0930	0.353813	10.5336	4.78329	2.88456e-06	4.45268e-05		SERPINB2	1.05007	5.32127	5.09362	6.73353e-07	1.03935e-05		TMEM104	-0.209093	8.55944	-2.5207	0.0123079	0.189988
CENPP	0.413296	8.24639	4.77997	2.92869e-06	4.51583e-05		THEM5	0.66638	7.88296	5.0934	6.74059e-07	1.03935e-05		ST6GALNAC5	-0.317344	7.24677	-2.51991	0.012335	0.189989
DTWD1	-0.361473	8.26904	-4.77833	2.9508e-06	4.54495e-05		FNDC1	-1.04013	9.23383	-5.08764	6.92956e-07	1.06732e-05		KCTD15	-0.238708	9.23082	-2.51987	0.0123363	0.189989
RGN	-0.65435	5.33392	-4.77728	2.96492e-06	4.56168e-05		RAB38	0.939225	10.1981	5.08663	6.96311e-07	1.07131e-05		HEPH	-0.364695	7.71238	-2.51951	0.0123485	0.189989
PTP4A3	-0.438232	9.59546	-4.7766	2.97418e-06	4.57093e-05		MARK2	0.356518	9.43488	5.08482	7.02395e-07	1.07949e-05		RING1	-0.16731	10.5744	-2.5179	0.0124038	0.190631
HPSE	0.663129	8.03293	4.77611	2.98093e-06	4.5763e-05		MEI1	-0.79673	6.63547	-5.08306	7.08358e-07	1.08747e-05		OR4F6	0.162202	5.53106	2.51652	0.0124512	0.19115
KCNK10	1.31858	6.05064	4.77582	2.98479e-06	4.57722e-05		SCMH1	-0.523373	8.10357	-5.08259	7.09932e-07	1.08869e-05		DAD1	0.142759	12.1246	2.5153	0.0124933	0.191203
WIPF1	-0.557591	6.5201	-4.77414	3.00776e-06	4.60742e-05		SPATA17	-0.929066	5.24502	-5.08182	7.12565e-07	1.09154e-05		LILRB5	-0.437942	6.03648	-2.51508	0.0125011	0.191203
TJP2	0.376992	5.85057	4.77234	3.03263e-06	4.64046e-05		MTFR1L	-0.346085	8.77826	-5.08156	7.13439e-07	1.09169e-05		DBT	0.259837	5.80326	2.5149	0.0125074	0.191203
FAM124A	-0.657988	5.22798	-4.76963	3.07036e-06	4.69308e-05		CTSZ	-0.603782	9.08723	-5.07999	7.18841e-07	1.09875e-05		SLC32A1	0.298608	5.19468	2.51459	0.0125179	0.191203
IL6ST	-0.386039	9.35001	-4.76621	3.11873e-06	4.76183e-05		ARL3	-0.712461	6.54942	-5.07023	7.53203e-07	1.14963e-05		FAM169A	-0.453567	6.65376	-2.51445	0.0125227	0.191203
IL6R	0.454821	7.56789	4.76431	3.14589e-06	4.79808e-05		NLRC4	-0.387842	6.44518	-5.07008	7.53764e-07	1.14963e-05		BCKDHB	0.242027	7.60322	2.51317	0.0125673	0.191675
IZUMO1	0.63591	3.02479	4.76238	3.17375e-06	4.83532e-05		ENPP1	-0.48585	7.77793	-5.0657	7.69702e-07	1.17267e-05		STK17B	-0.234256	9.75935	-2.51198	0.0126088	0.192055
NEK3	-0.431556	6.95753	-4.76168	3.1839e-06	4.83872e-05		STEAP2	-0.688633	8.71487	-5.06466	7.73558e-07	1.17727e-05		CYP26B1	-0.524133	6.66815	-2.51155	0.0126237	0.192055
STRIP2	0.605147	6.97613	4.7616	3.18495e-06	4.83872e-05		MAP3K9	0.543763	7.69621	5.06247	7.81675e-07	1.18833e-05		TMEM244	-0.261709	5.26002	-2.51128	0.0126332	0.192055
DCAF15	0.302461	9.5758	4.76151	3.18632e-06	4.83872e-05		DCD	0.587486	6.64399	5.05974	7.91937e-07	1.20263e-05		ARL8A	-0.131828	10.3762	-2.50951	0.012695	0.192786
PLCB2	-0.488945	6.78447	-4.76114	3.1917e-06	4.84166e-05		HNMT	-0.866399	7.18612	-5.05942	7.93154e-07	1.20318e-05		HUWE1	-0.163992	10.9156	-2.50886	0.0127179	0.192822
CLIC3	0.701307	9.19164	4.76018	3.20571e-06	4.85768e-05		CYTL1	-0.776019	6.09315	-5.05908	7.94438e-07	1.20383e-05		NXPE3	-0.377668	6.87806	-2.5079	0.0127518	0.192822
FXYD1	-0.368157	6.26626	-4.75809	3.23631e-06	4.89875e-05		TNFAIP8L2	-0.807362	6.59396	-5.05743	8.00718e-07	1.21203e-05		SPNS3	0.162278	6.10597	2.50729	0.0127732	0.192822
CEACAM7	1.04526	7.89134	4.75605	3.2666e-06	4.93928e-05		BMPR1A	-0.383762	8.61416	-5.0528	8.18628e-07	1.23698e-05		BLM	-0.2824	7.82113	-2.50701	0.012783	0.192822
LDB3	-0.727566	5.47253	-4.75321	3.30918e-06	4.99828e-05		GBGT1	-0.429109	6.83939	-5.05271	8.18962e-07	1.23698e-05		S1PR1	-0.411939	7.47401	-2.50692	0.0127862	0.192822
C3AR1	-0.472617	9.07177	-4.75124	3.33892e-06	5.03779e-05		CIITA	-0.834472	6.86103	-5.05164	8.23163e-07	1.242e-05		DUSP1	-0.355616	11.2086	-2.50675	0.0127924	0.192822
FCGR1B	-0.567112	7.64833	-4.7479	3.39002e-06	5.10941e-05		PARVG	-0.468117	6.10275	-5.04715	8.40968e-07	1.2675e-05		CRHR2	0.229927	5.88809	2.50653	0.0128001	0.192822
PXMP2	0.670372	8.21668	4.74701	3.40384e-06	5.12473e-05		PRKD3	-0.594978	8.78668	-5.04639	8.44036e-07	1.27076e-05		TMEM204	-0.267048	8.27327	-2.50633	0.0128072	0.192822
PRMT3	0.337651	8.61908	4.74372	3.45507e-06	5.19629e-05		SLC29A3	-0.458081	7.76771	-5.04429	8.52494e-07	1.28212e-05		IL10RA	-0.418742	5.8615	-2.50536	0.0128414	0.192918
HSPB6	-0.789227	6.61988	-4.74337	3.46056e-06	5.19898e-05		NUDT8	0.587848	9.64188	5.04324	8.56792e-07	1.2872e-05		SMURF2	-0.318868	6.5112	-2.5053	0.0128437	0.192918
CSF1R	-0.514396	9.44892	-4.74282	3.46924e-06	5.20646e-05		LGI3	0.884795	5.69343	5.04185	8.62484e-07	1.29437e-05		SLC30A2	0.169781	5.54458	2.50495	0.0128558	0.192918
CLMN	-0.524529	7.15423	-4.74225	3.47822e-06	5.21436e-05		SLC5A1	0.710214	6.67131	5.03972	8.7127e-07	1.30616e-05		CDKN2A	-0.907095	7.44578	-2.50459	0.0128685	0.192918
COL25A1	-0.438289	3.32232	-4.73996	3.51469e-06	5.26342e-05		SIRT7	0.269984	9.86203	5.03779	8.79289e-07	1.31678e-05		EVA1A	-0.263909	2.84848	-2.50362	0.012903	0.193229
MAF	0.677592	9.44237	4.73672	3.5668e-06	5.33576e-05		APBA2	-0.620191	6.78262	-5.03717	8.81917e-07	1.31931e-05		BAMBI	-0.460138	9.12216	-2.50231	0.0129501	0.193455
SERPINB12	1.07734	4.84029	4.73489	3.59653e-06	5.37187e-05		DHRS9	1.26165	7.56036	5.02699	9.25663e-07	1.38328e-05		THEG	0.258258	6.06268	2.50212	0.0129567	0.193455
ABCA8	-0.68967	5.19667	-4.73477	3.59859e-06	5.37187e-05		CCDC69	-0.912799	7.06071	-5.0253	9.33101e-07	1.39291e-05		URM1	-0.184277	10.2651	-2.50204	0.0129594	0.193455
C6orf141	0.96595	6.98622	4.73393	3.61228e-06	5.38659e-05		MTTP	-0.657308	3.10611	-5.02387	9.3949e-07	1.40096e-05		PDS5A	0.282235	9.41826	2.5012	0.0129894	0.193481
ZC4H2	-0.49022	6.71218	-4.73343	3.62044e-06	5.39304e-05		PPP1R12A	-0.314034	9.89729	-5.02024	9.55804e-07	1.42377e-05		LDB3	-0.41643	5.47253	-2.50108	0.0129941	0.193481
FOLH1	0.693175	7.06526	4.73221	3.64064e-06	5.41738e-05		CLMP	-0.822961	8.75699	-5.01673	9.71887e-07	1.4462e-05		TUBB2B	-0.677849	5.65759	-2.50084	0.0130025	0.193481
NEU2	0.711512	3.21169	4.73147	3.65282e-06	5.42976e-05		CDRT1	0.730087	6.27199	5.01508	9.79508e-07	1.45599e-05		PNLDC1	0.867394	5.44835	2.49988	0.0130368	0.19362
ANKRD55	-0.454717	3.01694	-4.72892	3.69527e-06	5.4813e-05		ATP8B4	-0.690813	5.82935	-5.01445	9.82455e-07	1.45741e-05		EIF4E2	-0.221203	6.25679	-2.49937	0.0130552	0.19362
C1QA	-0.731207	10.6059	-4.72891	3.69555e-06	5.4813e-05		CHST11	-0.862887	8.70407	-5.01443	9.82538e-07	1.45741e-05		FBXO34	0.18181	9.232	2.49877	0.0130768	0.19362
ZNF540	-0.400457	4.60265	-4.72869	3.6992e-06	5.4813e-05		MTURN	-0.635861	7.88691	-5.01373	9.85779e-07	1.45983e-05		OR4K5	0.224167	2.95477	2.49871	0.0130792	0.19362
FLAD1	0.314195	9.38137	4.72832	3.70531e-06	5.48457e-05		NPTX2	-1.39904	6.16482	-5.01363	9.86248e-07	1.45983e-05		CAV1	-0.410157	11.5795	-2.49866	0.0130807	0.19362
GDPD2	1.1167	6.23823	4.7273	3.72263e-06	5.50441e-05		TXNDC5	-0.325794	10.5836	-5.01254	9.91363e-07	1.46586e-05		TXNDC11	-0.174645	9.97592	-2.49641	0.0131621	0.194619
TTC19	-0.326858	10.0382	-4.72639	3.73799e-06	5.5213e-05		MAGI2	-0.742773	6.31359	-5.01164	9.9562e-07	1.47061e-05		VIPAS39	0.215271	8.64487	2.49515	0.0132079	0.19509
PTBP2	-0.649385	6.5895	-4.72407	3.77751e-06	5.57382e-05		ZNF562	0.347704	8.85632	5.01035	1.00173e-06	1.47808e-05		QRFP	0.235475	7.59532	2.49431	0.0132383	0.195334
BLZF1	0.356811	8.56363	4.72366	3.78455e-06	5.57834e-05		TXLNB	-0.765598	5.21821	-5.00855	1.0103e-06	1.4884e-05		GOSR2	-0.160807	7.86636	-2.49339	0.0132718	0.195623
BDH2	-0.679628	5.31712	-4.72279	3.79951e-06	5.59453e-05		ZDHHC17	-0.499201	6.70709	-5.00824	1.01181e-06	1.4884e-05		TM2D3	-0.21686	8.72165	-2.49262	0.0133001	0.195836
DNAJC4	-0.307893	9.75541	-4.71901	3.86499e-06	5.68161e-05		CPE	-0.940909	9.41752	-5.00822	1.01191e-06	1.4884e-05		PERM1	0.19935	6.74322	2.49191	0.0133262	0.196014
PHF20	-0.321651	9.28868	-4.71891	3.86674e-06	5.68161e-05		WFDC2	-1.43965	7.51931	-5.00753	1.01519e-06	1.49168e-05		WWC3	-0.193237	9.54361	-2.49105	0.0133574	0.196192
MIDN	0.278274	10.7894	4.71717	3.89736e-06	5.72061e-05		DGKD	-0.447489	7.71243	-5.00479	1.02846e-06	1.50797e-05		SLC8A1	-0.229952	7.31243	-2.49081	0.0133662	0.196192
CFL2	-0.472177	7.71457	-4.7158	3.92163e-06	5.75023e-05		PLOD2	-0.559196	10.8457	-5.00473	1.02877e-06	1.50797e-05		CDCP1	-0.305107	9.40109	-2.48932	0.013421	0.19679
CPXM1	-0.624959	8.52768	-4.71549	3.9271e-06	5.75224e-05		RASGRP3	-0.658388	6.60315	-5.00458	1.02951e-06	1.50797e-05		ANKMY1	0.240922	9.62765	2.48881	0.0134401	0.196865
NRARP	0.54877	10.4396	4.71495	3.93682e-06	5.75563e-05		LY86	-0.582762	8.53643	-5.00179	1.0432e-06	1.52643e-05		KRT32	0.216814	6.39486	2.48751	0.0134879	0.197359
TSPYL4	-0.40379	8.5323	-4.7149	3.93761e-06	5.75563e-05		ADAM22	-1.02456	4.35667	-5.0012	1.04609e-06	1.52908e-05		FLNA	-0.253414	12.1903	-2.48643	0.013528	0.19774
STAT5B	-0.29691	8.78688	-4.71204	3.98889e-06	5.81827e-05		COL18A1	-0.554009	9.57552	-4.99955	1.05427e-06	1.53944e-05		TMCO4	0.206944	7.78983	2.48572	0.0135545	0.197887
SLC9A3	0.74497	5.51977	4.7119	3.9915e-06	5.81827e-05		ALOX5AP	-0.829757	8.85008	-4.99444	1.08007e-06	1.57547e-05		CIDEA	0.215829	6.55372	2.4854	0.0135663	0.197887
ESRP2	0.395985	6.35633	4.71182	3.99289e-06	5.81827e-05		MKX	-0.928233	3.91001	-4.98919	1.10722e-06	1.61072e-05		GRIN1	0.175648	5.69509	2.48447	0.0136009	0.198121
CAMK2B	-0.645552	4.70953	-4.70728	4.07563e-06	5.92989e-05		L3MBTL3	-0.612406	6.14125	-4.98906	1.10792e-06	1.61072e-05		ECHS1	0.165079	10.6913	2.48422	0.0136105	0.198121
PODXL	-0.46848	9.44838	-4.70716	4.07793e-06	5.92989e-05		FRMPD2	1.05857	6.12918	4.98891	1.1087e-06	1.61072e-05		LAMTOR3	0.17353	9.86836	2.4828	0.0136635	0.198641
RARB	-0.745069	7.03829	-4.70517	4.11468e-06	5.97714e-05		CRTC3	-0.442638	8.26582	-4.98875	1.10953e-06	1.61072e-05		PCBD2	0.179361	7.86505	2.4825	0.0136745	0.198641
VPS37B	0.402831	7.90005	4.70445	4.1281e-06	5.99043e-05		ZKSCAN7	-0.619613	4.722	-4.9886	1.11032e-06	1.61072e-05		NARF	-0.161327	8.73347	-2.48202	0.0136928	0.198701
MTTP	-0.550127	3.10611	-4.70202	4.17374e-06	6.05042e-05		LILRB5	-0.893005	6.03648	-4.98845	1.11112e-06	1.61072e-05		LPCAT1	-0.262518	9.78645	-2.48106	0.0137288	0.199017
B4GALT6	-0.651593	6.6739	-4.69967	4.21822e-06	6.10858e-05		PSAP	-0.395572	11.9942	-4.98757	1.11574e-06	1.61576e-05		S100A10	-0.256238	13.0203	-2.48017	0.0137624	0.199175
LYPD2	1.10467	7.53629	4.69663	4.27646e-06	6.18655e-05		FAM13B	-0.55875	7.45587	-4.98275	1.14145e-06	1.65128e-05		CHPF2	-0.175008	9.08793	-2.48002	0.013768	0.199175
MPO	0.345539	6.02866	4.696	4.28875e-06	6.19794e-05		PILRA	-0.477674	9.21651	-4.97983	1.15728e-06	1.67246e-05		CAMK1G	-0.344738	4.54937	-2.47737	0.0138682	0.200419
P2RY12	-0.612451	4.6803	-4.69543	4.29961e-06	6.20726e-05		SELPLG	-0.56234	6.44586	-4.97654	1.17535e-06	1.69682e-05		MSGN1	0.261276	5.41626	2.47664	0.0138957	0.200478
MAGED2	-0.424415	9.93745	-4.69419	4.32376e-06	6.23571e-05		F12	0.679509	8.09586	4.97453	1.18656e-06	1.70968e-05		S100A4	-0.226723	10.6652	-2.47651	0.0139009	0.200478
ZBTB7A	0.339817	9.36531	4.6931	4.34505e-06	6.25999e-05		PPP2R2C	1.1173	8.32384	4.97451	1.18668e-06	1.70968e-05		XIRP1	-0.299324	4.50662	-2.47418	0.0139896	0.201551
DEGS2	0.554386	8.18367	4.69016	4.40305e-06	6.33705e-05		CCDC148	-0.720209	3.45953	-4.97324	1.19381e-06	1.71818e-05		CTCF	0.254994	8.9934	2.47255	0.0140522	0.202154
TMEM159	0.382116	9.4838	4.68962	4.41379e-06	6.34026e-05		EBF1	-0.629624	6.77297	-4.97158	1.20317e-06	1.72988e-05		SIK2	-0.233902	7.36511	-2.472	0.0140733	0.202154
LRRC3B	-0.709159	3.53863	-4.6896	4.4143e-06	6.34026e-05		ABCD2	-0.626443	4.3664	-4.96667	1.2313e-06	1.76851e-05		PDIA5	-0.216922	9.58051	-2.47196	0.0140747	0.202154
SLC8A1	-0.397912	7.31243	-4.68836	4.43891e-06	6.36908e-05		DAPP1	0.735537	8.64274	4.96145	1.26192e-06	1.81064e-05		BZW2	0.181667	10.6095	2.47046	0.0141324	0.202633
DZIP3	-0.423149	7.59859	-4.68493	4.50813e-06	6.4618e-05		JPH2	-0.70097	4.43963	-4.96092	1.26507e-06	1.81332e-05		BCL2L2-PABPN1	0.170725	10.2871	2.47009	0.0141467	0.202633
RAD21L1	0.409782	5.85703	4.68457	4.51545e-06	6.46331e-05		TGFBR3	-0.889041	7.41749	-4.95908	1.27608e-06	1.82723e-05		UPK3A	0.18994	6.44406	2.4698	0.014158	0.202633
ACE2	1.02526	6.08575	4.68442	4.51838e-06	6.46331e-05		EMILIN2	-0.59321	8.45535	-4.95863	1.27882e-06	1.82928e-05		FADS2	-0.401997	9.11535	-2.4696	0.0141657	0.202633
MTFR1L	-0.285154	8.77826	-4.68217	4.56445e-06	6.52256e-05		SPNS2	0.590515	9.38958	4.95786	1.28345e-06	1.83404e-05		HCST	-0.33116	9.27211	-2.46735	0.014253	0.203675
SORBS1	-0.747024	6.74869	-4.68115	4.58542e-06	6.54588e-05		NCAM2	-0.846253	4.24622	-4.95566	1.29676e-06	1.85118e-05		FOXG1	-0.482362	5.42459	-2.46643	0.0142889	0.203786
STYK1	0.462114	7.55636	4.67549	4.70367e-06	6.70787e-05		CTSH	-0.578487	10.3379	-4.95243	1.31663e-06	1.87764e-05		MET	-0.279318	10.746	-2.4664	0.0142898	0.203786
BAHD1	0.29059	9.04294	4.6744	4.72681e-06	6.73402e-05		CCDC172	0.373243	7.48643	4.9499	1.33236e-06	1.89814e-05		CSPG4	-0.546865	8.85079	-2.46594	0.0143079	0.203837
GREB1	-0.776036	4.33781	-4.67335	4.74904e-06	6.75884e-05		PPARD	0.480377	9.90584	4.94953	1.33465e-06	1.89947e-05		HPCAL1	-0.220343	9.13098	-2.46556	0.0143229	0.203844
MAB21L3	0.953032	5.48475	4.67278	4.76138e-06	6.76955e-05		SLC22A16	-0.569951	4.99846	-4.94835	1.3421e-06	1.90815e-05		CHRNB3	0.244314	3.5132	2.46442	0.0143673	0.204125
C3orf18	-0.443667	6.36391	-4.67159	4.78681e-06	6.79883e-05		PNMA3	-0.944337	5.0169	-4.94757	1.34703e-06	1.91322e-05		TMOD1	-0.206294	8.33146	-2.46431	0.0143718	0.204125
SULT1C4	-0.700116	4.65775	-4.67034	4.81376e-06	6.8302e-05		WNK3	-0.869815	3.89216	-4.94675	1.35221e-06	1.91863e-05		MTCL1	-0.348732	7.66322	-2.46364	0.0143978	0.204159
GNRHR	0.769587	4.27566	4.67004	4.82027e-06	6.83252e-05		DAP	-0.457484	10.5349	-4.9446	1.36595e-06	1.93617e-05		C4orf45	0.203073	3.02052	2.46332	0.0144106	0.204159
CLDN17	0.884338	5.68927	4.66571	4.91502e-06	6.95714e-05		MOB3C	0.641001	8.39039	4.94397	1.36994e-06	1.93816e-05		LRRC8D	-0.250783	10.2441	-2.46277	0.014432	0.204159
MACF1	0.382139	9.88918	4.66557	4.91809e-06	6.95714e-05		CDH11	-0.912483	7.95162	-4.94395	1.37011e-06	1.93816e-05		MYO16	-0.394302	4.09828	-2.46259	0.0144392	0.204159
ACTN2	-0.530939	3.3734	-4.66344	4.96525e-06	7.01679e-05		TMEM98	-0.752316	8.97242	-4.94249	1.37952e-06	1.94951e-05		ACKR3	-0.453348	10.8934	-2.4623	0.0144504	0.204159
ZNF546	-0.523589	8.57947	-4.66267	4.98243e-06	7.03398e-05		IL3RA	-0.412889	7.75834	-4.93979	1.39706e-06	1.97231e-05		EIF2AK4	-0.171438	9.65369	-2.46197	0.0144636	0.204159
ADCY6	-0.456919	6.58239	-4.6611	5.01756e-06	7.07647e-05		FAM13A	-0.52689	7.77389	-4.93818	1.40766e-06	1.98528e-05		ELOVL5	-0.211617	9.12169	-2.46145	0.014484	0.204159
RBPMS	-0.515611	7.46915	-4.6586	5.07415e-06	7.14673e-05		CATSPER1	-0.325342	5.6591	-4.93793	1.40935e-06	1.98567e-05		FGFR2	-0.439449	7.66167	-2.46102	0.0145008	0.204159
ARHGEF9	-0.450231	6.2662	-4.65845	5.07755e-06	7.14673e-05		FCGRT	-0.641841	9.12258	-4.93597	1.42232e-06	2.00194e-05		ARHGAP44	-0.291047	5.08149	-2.4606	0.0145177	0.204159
NFE2L2	0.410901	11.5147	4.65776	5.09341e-06	7.16188e-05		TNFSF13B	-0.527763	9.04918	-4.93509	1.42825e-06	2.00827e-05		SPHK1	-0.240811	10.7645	-2.46055	0.0145195	0.204159
WNK3	-0.732152	3.89216	-4.65636	5.1254e-06	7.19926e-05		CD8A	-1.09432	7.46283	-4.93422	1.43408e-06	2.01445e-05		QSOX2	-0.255682	7.37903	-2.4591	0.014577	0.204763
ARL3	-0.585051	6.54942	-4.656	5.13362e-06	7.19926e-05		GDPD2	1.30315	6.23823	4.93309	1.44166e-06	2.02308e-05		NPTN	-0.16851	10.8525	-2.45873	0.0145917	0.204765
TRO	-0.47052	7.5888	-4.65593	5.13537e-06	7.19926e-05		EMP1	0.692249	10.3561	4.93238	1.44643e-06	2.02775e-05		S1PR3	-0.380455	5.82295	-2.45785	0.0146265	0.204937
OTOP3	0.926649	6.54648	4.6549	5.15906e-06	7.22526e-05		NUAK1	-0.668161	8.07678	-4.92951	1.46603e-06	2.05317e-05		GOT1	0.209503	9.86347	2.45769	0.0146332	0.204937
TMOD1	-0.358165	8.33146	-4.65395	5.18101e-06	7.24687e-05		SLC13A4	0.496596	7.10004	4.92785	1.4775e-06	2.06718e-05		IGSF3	-0.285645	9.28091	-2.45691	0.0146639	0.205005
DZIP1	-0.532857	7.45657	-4.65379	5.18481e-06	7.24687e-05		CD14	-0.645149	10.9895	-4.9276	1.47919e-06	2.06748e-05		TIMP2	-0.284265	11.6024	-2.45683	0.0146672	0.205005
PARD6G	0.446901	8.83731	4.6533	5.19607e-06	7.25539e-05		FLOT1	-0.277077	11.5074	-4.92716	1.48222e-06	2.06966e-05		ADAMTS8	-0.529227	5.37024	-2.45578	0.0147093	0.20539
HNRNPH3	-0.282966	9.84849	-4.6524	5.21714e-06	7.27757e-05		MARVELD1	-0.433508	10.7076	-4.92583	1.49152e-06	2.08058e-05		EVI2B	-0.36267	9.60263	-2.45499	0.0147409	0.205627
VIM	-0.391598	12.6744	-4.65173	5.23276e-06	7.29212e-05		BGN	-0.710263	12.2588	-4.92415	1.50325e-06	2.09485e-05		DTNBP1	-0.254061	6.252	-2.4536	0.0147965	0.206196
CYP20A1	-0.287007	8.38213	-4.65139	5.24088e-06	7.2962e-05		PRND	-0.746659	3.74347	-4.92345	1.5082e-06	2.09968e-05		THOC5	-0.192946	8.95489	-2.45232	0.0148481	0.206238
ZBTB7C	0.724533	5.40433	4.64723	5.33926e-06	7.42581e-05		TSC22D3	-0.553482	9.57524	-4.9201	1.53198e-06	2.13067e-05		NAA30	0.189583	8.77885	2.45193	0.014864	0.206238
CELF4	-0.578686	4.42119	-4.64609	5.3666e-06	7.45645e-05		SPOCK1	-0.947508	8.32373	-4.91921	1.5384e-06	2.13748e-05		ZNF451	-0.15031	8.27147	-2.45184	0.0148673	0.206238
ANKRD9	0.406005	9.89229	4.63987	5.51802e-06	7.65925e-05		KCNK10	1.51746	6.05064	4.91479	1.57053e-06	2.17997e-05		WWC1	0.225701	8.91921	2.45177	0.0148704	0.206238
NFIX	-0.42663	9.81924	-4.63938	5.53009e-06	7.66843e-05		MICAL1	-0.470035	8.21661	-4.91305	1.58334e-06	2.19557e-05		CDKN2AIP	0.404833	6.30286	2.45146	0.0148828	0.206238
ZCWPW1	-0.462054	6.77693	-4.63504	5.63848e-06	7.81102e-05		FKBP7	-0.734294	7.55525	-4.90852	1.6172e-06	2.24032e-05		TSC22D3	-0.268232	9.57524	-2.45134	0.0148875	0.206238
CATSPER1	-0.273058	5.6591	-4.6346	5.64936e-06	7.81838e-05		GNRHR	0.90373	4.27566	4.90398	1.65176e-06	2.28593e-05		CCDC181	0.253288	5.44527	2.45051	0.0149214	0.206503
PBXIP1	-0.406454	6.59422	-4.63413	5.6613e-06	7.8272e-05		TFPI	-0.7177	8.51939	-4.90203	1.6669e-06	2.30462e-05		NINJ1	-0.25439	10.7002	-2.45014	0.0149361	0.206503
PLAC9	-0.471588	6.21518	-4.63234	5.70674e-06	7.88225e-05		STX2	-0.450855	9.31129	-4.89932	1.68805e-06	2.33157e-05		FAAH	0.364009	6.08386	2.4489	0.0149866	0.206884
SCMH1	-0.426252	8.10357	-4.62906	5.79083e-06	7.98626e-05		FMNL3	-0.550307	7.20587	-4.89884	1.69182e-06	2.33447e-05		MOSPD3	0.212759	9.01386	2.44864	0.0149971	0.206884
ENPP6	-0.768195	3.69567	-4.62896	5.79341e-06	7.98626e-05		TECTA	-0.413524	4.7417	-4.89522	1.72063e-06	2.3719e-05		PSG2	-0.461894	3.46673	-2.44757	0.0150409	0.206884
MATN3	-0.72938	6.39613	-4.62746	5.83231e-06	8.032e-05		FOXD3	-1.04606	4.64715	-4.89181	1.74816e-06	2.40749e-05		ZNF469	-0.401764	8.36292	-2.44739	0.0150482	0.206884
RIC3	-0.774169	4.39398	-4.6245	5.90989e-06	8.13088e-05		ATP2A3	-0.598119	7.2712	-4.88373	1.81506e-06	2.49717e-05		SELL	-0.514268	6.71742	-2.44726	0.0150532	0.206884
ATP1B1	0.519478	11.608	4.62428	5.91574e-06	8.13095e-05		HTRA3	-0.804878	8.23683	-4.88328	1.81887e-06	2.49996e-05		COPRS	-0.202739	10.0265	-2.44677	0.0150735	0.206884
BEX5	-0.874226	6.26592	-4.62248	5.96342e-06	8.18849e-05		SALL2	-0.826593	6.78127	-4.88139	1.83493e-06	2.51958e-05		CFDP1	0.19687	10.2814	2.44658	0.0150812	0.206884
IKZF4	-0.303502	7.08427	-4.62187	5.97952e-06	8.20257e-05		CDK14	-0.709297	8.247	-4.87811	1.86313e-06	2.5558e-05		STK38	-0.183572	9.50286	-2.44657	0.0150815	0.206884
RAB11FIP2	-0.353887	7.63002	-4.62074	6.00971e-06	8.23594e-05		SULT1C4	-0.81757	4.65775	-4.87699	1.87288e-06	2.56667e-05		VPS39	-0.147822	9.20395	-2.44593	0.0151078	0.207043
KIF13A	0.399825	9.43876	4.61876	6.06297e-06	8.30083e-05		DHRSX	-0.587977	5.7895	-4.87445	1.89503e-06	2.5945e-05		CYP4X1	0.609104	7.29995	2.44294	0.0152305	0.208262
PACSIN3	0.398591	9.03476	4.61786	6.08741e-06	8.32618e-05		TBC1D15	-0.440333	7.10454	-4.87202	1.91654e-06	2.62139e-05		SH3PXD2B	-0.225561	9.61147	-2.44287	0.0152335	0.208262
CYSRT1	0.748787	7.55813	4.61503	6.16442e-06	8.42331e-05		TP63	0.568721	12.827	4.8712	1.92382e-06	2.62879e-05		NRARP	-0.309208	10.4396	-2.44234	0.0152551	0.208262
ZBTB8B	-0.412405	2.59788	-4.61329	6.21257e-06	8.48085e-05		CLU	-0.999408	10.6506	-4.87031	1.93184e-06	2.63717e-05		POMT1	-0.202599	8.23563	-2.44196	0.0152709	0.208262
RANBP3L	-0.770263	3.75308	-4.61297	6.22139e-06	8.48465e-05		CD2	-0.855405	7.852	-4.86993	1.93526e-06	2.63929e-05		RAD51AP2	0.311722	4.85825	2.44175	0.0152797	0.208262
PALM	-0.650042	8.58968	-4.61125	6.26906e-06	8.54137e-05		DOT1L	0.357094	8.66452	4.86959	1.9383e-06	2.64086e-05		ACP2	-0.236175	8.63232	-2.44156	0.0152874	0.208262
ITGA9	-0.562531	6.99706	-4.60989	6.30703e-06	8.58477e-05		RHBDL2	0.641383	7.87273	4.8668	1.9635e-06	2.6726e-05		SCGB2B2	0.269196	5.58721	2.44125	0.0153006	0.208262
G6PD	0.715661	10.5613	4.60909	6.32974e-06	8.60735e-05		FAM43B	-0.887276	5.48771	-4.86602	1.97063e-06	2.67971e-05		ACTN1	-0.204638	12.123	-2.44028	0.0153408	0.208279
PABPC5	-0.429383	2.68018	-4.60795	6.36172e-06	8.64246e-05		NXPH3	-0.383968	4.73319	-4.8628	2.00024e-06	2.71684e-05		PLEKHA6	0.299004	6.06153	2.44	0.0153523	0.208279
DMXL2	-0.374383	8.3561	-4.60735	6.37873e-06	8.6572e-05		CFH	-0.886019	9.04547	-4.86263	2.0018e-06	2.71684e-05		CCL22	-0.569185	5.46078	-2.43985	0.0153583	0.208279
TEX9	-0.633443	5.34414	-4.6068	6.3944e-06	8.66489e-05		GALM	-0.669543	7.98016	-4.85959	2.0302e-06	2.75273e-05		BDNF	-0.486543	4.23828	-2.43951	0.0153727	0.208279
ZDHHC12	0.395938	10.1224	4.60672	6.39673e-06	8.66489e-05		DUSP4	-0.614231	8.43543	-4.8573	2.05183e-06	2.77732e-05		DNAJC28	0.276029	6.01674	2.43943	0.0153759	0.208279
TGFB1I1	-0.421904	9.85165	-4.60531	6.43683e-06	8.71081e-05		TCF7L1	-0.727783	8.17444	-4.85726	2.0523e-06	2.77732e-05		C12orf50	0.277594	5.1618	2.43753	0.015455	0.208907
LTBP3	-0.436354	9.04211	-4.60094	6.56313e-06	8.87317e-05		ITK	-0.779818	5.24866	-4.85504	2.07344e-06	2.80324e-05		SSR2	-0.142041	11.4239	-2.43731	0.0154642	0.208907
NUDT18	0.492112	7.59622	4.59897	6.62067e-06	8.94237e-05		TBXA2R	-0.593307	5.52847	-4.85483	2.07545e-06	2.80325e-05		ERG	-0.255019	7.21928	-2.43711	0.0154727	0.208907
XKRX	0.698734	5.71964	4.59796	6.65038e-06	8.97386e-05		NCF4	-0.434948	8.69076	-4.85387	2.08466e-06	2.81299e-05		ADCY4	-0.168757	7.84058	-2.43669	0.0154902	0.208907
NLRC4	-0.314314	6.44518	-4.5949	6.74148e-06	9.08806e-05		CORO2B	-0.720985	5.21473	-4.85286	2.09451e-06	2.82357e-05		ZNRF3	-0.19871	7.58815	-2.43654	0.0154966	0.208907
PITX1	0.611102	11.7267	4.59458	6.75082e-06	9.09192e-05		TUBA1A	-0.431861	10.9903	-4.8518	2.10478e-06	2.83225e-05		FBXO10	-0.203071	7.42761	-2.43539	0.0155448	0.209355
NR3C2	-0.763327	5.36099	-4.5934	6.7863e-06	9.13096e-05		SLC22A23	0.502101	8.91458	4.85178	2.10498e-06	2.83225e-05		SPOCD1	-0.387778	5.33331	-2.43413	0.0155978	0.209686
MYH11	-1.01193	10.4595	-4.5915	6.84383e-06	9.19955e-05		TMEM59L	-0.42116	6.0112	-4.85023	2.12013e-06	2.8499e-05		TAF5L	-0.230432	6.56161	-2.43379	0.0156119	0.209686
MFHAS1	0.546719	9.05799	4.58955	6.90324e-06	9.27054e-05		LRRC63	-0.553349	3.67264	-4.8491	2.13125e-06	2.86211e-05		COL12A1	-0.369566	11.4664	-2.43374	0.0156141	0.209686
FBLN5	-0.481362	7.95126	-4.58916	6.91504e-06	9.27752e-05		HOPX	0.699845	7.84607	4.84738	2.14825e-06	2.88219e-05		PPARGC1A	-0.510643	5.34703	-2.43279	0.0156541	0.209845
IKBKG	0.325756	8.49461	4.58753	6.96516e-06	9.33287e-05		CYP3A5	0.552001	6.58015	4.84621	2.15992e-06	2.89508e-05		ZNF609	-0.201856	7.59737	-2.43275	0.0156559	0.209845
PIGT	-0.333444	9.90862	-4.58739	6.96959e-06	9.33287e-05		RTN1	-0.709244	6.34947	-4.84331	2.18897e-06	2.93122e-05		SLC22A16	-0.272423	4.99846	-2.43158	0.0157054	0.210309
HSF2BP	-0.365706	4.92339	-4.58142	7.15639e-06	9.57148e-05		CES3	0.442999	5.98066	4.84302	2.19199e-06	2.93236e-05		FAM170A	0.125883	2.36188	2.43112	0.015725	0.210371
LCE2B	1.2326	4.77614	4.58126	7.16141e-06	9.57148e-05		CTDSP2	-0.327585	10.6015	-4.84282	2.194e-06	2.93236e-05		LRBA	0.229641	5.65545	2.43047	0.0157524	0.210526
CCDC28B	-0.437751	7.5735	-4.5807	7.17907e-06	9.58597e-05		RHOV	0.793964	10.2925	4.84246	2.19761e-06	2.9344e-05		RELT	-0.231114	7.38544	-2.43014	0.0157666	0.210526
SAMHD1	-0.552846	10.2089	-4.58041	7.18828e-06	9.58915e-05		SLC14A1	-0.980292	4.56169	-4.84191	2.20318e-06	2.93679e-05		RP11-468E2.1	0.134678	8.88481	2.42952	0.0157929	0.210677
SYDE2	-0.357316	6.16869	-4.57767	7.2759e-06	9.69683e-05		RPTN	1.67175	4.60003	4.84187	2.20359e-06	2.93679e-05		CIAO1	-0.151241	10.1235	-2.42878	0.0158246	0.210899
SMIM10	-0.611658	6.0501	-4.57313	7.42354e-06	9.88421e-05		ZNF665	-0.726236	3.22609	-4.84099	2.21258e-06	2.94599e-05		DPYSL2	-0.303532	9.30332	-2.42824	0.0158475	0.211004
CEP55	0.456063	10.3314	4.56794	7.59577e-06	0.00010104		CERS1	-0.884414	5.3218	-4.84042	2.21838e-06	2.95091e-05		UTP3	0.159138	9.85862	2.42648	0.0159228	0.2118
PHC1	-0.444273	7.26418	-4.56426	7.72011e-06	0.000102514		BLVRB	0.518905	10.8028	4.83721	2.25153e-06	2.99217e-05		ECHDC3	0.441286	7.60381	2.42614	0.0159374	0.2118
P2RY13	-0.737084	5.73995	-4.56423	7.72117e-06	0.000102514		VPS13C	-0.481485	8.7843	-4.83693	2.25449e-06	2.99327e-05		SCARF1	-0.310461	6.84432	-2.42528	0.0159745	0.212092
CDKL2	-0.743952	4.23074	-4.56051	7.849e-06	0.000104112		DEFB103B	1.35731	8.5266	4.83576	2.2666e-06	3.00651e-05		C17orf49	-0.122623	9.42183	-2.42431	0.0160163	0.212222
RBPJ	-0.327281	10.3509	-4.55894	7.90347e-06	0.000104736		TOX2	-0.592041	9.00209	-4.83087	2.31839e-06	3.07231e-05		LRRC75B	-0.241137	7.4791	-2.42378	0.0160388	0.212222
RECK	-0.508916	6.6082	-4.55777	7.94417e-06	0.000105176		YAF2	-0.423014	5.85934	-4.83033	2.32413e-06	3.07701e-05		ASB12	0.257648	6.06251	2.42322	0.0160632	0.212222
MICAL3	0.517522	6.51566	4.55663	7.98449e-06	0.000105538		CLEC18B	0.564484	5.78115	4.82751	2.35456e-06	3.11436e-05		SPRY1	-0.212368	9.51429	-2.42287	0.0160785	0.212222
LRRC38	0.652621	5.065	4.55657	7.98654e-06	0.000105538		FZD8	-0.995771	5.35712	-4.82706	2.35946e-06	3.11791e-05		ZC3H12B	-0.225729	4.80317	-2.42275	0.0160833	0.212222
FOXF1	-0.582771	8.04388	-4.55453	8.05863e-06	0.000106391		SLC9A3	0.853382	5.51977	4.82667	2.36362e-06	3.12046e-05		PPP1R1A	0.384574	5.00041	2.42211	0.0161112	0.212222
CMKLR1	-0.517433	7.36655	-4.55301	8.11264e-06	0.000107003		EVL	-0.356688	9.99324	-4.82055	2.43122e-06	3.2067e-05		SLC39A13	-0.202234	8.55156	-2.42195	0.0161181	0.212222
ZNF233	-0.407156	5.65297	-4.5527	8.12378e-06	0.00010705		HLA-DQB2	-0.74641	8.995	-4.81706	2.4706e-06	3.25558e-05		MICAL2	-0.218254	8.11409	-2.42136	0.0161437	0.212222
TCEAL6	-0.388345	8.12019	-4.55105	8.18306e-06	0.00010773		TRABD2B	-0.768949	3.83767	-4.81304	2.51664e-06	3.31314e-05		F2RL2	-0.487139	8.11278	-2.42097	0.0161607	0.212222
NFKBIB	0.290053	8.67856	4.55051	8.20238e-06	0.000107883		TMEM121	-0.694309	6.72991	-4.81085	2.54216e-06	3.34361e-05		CBR4	0.208828	8.45294	2.42055	0.0161792	0.212222
LIMK2	0.313169	9.97645	4.54947	8.24004e-06	0.000108277		PTTG1IP	-0.332599	11.2549	-4.80968	2.55581e-06	3.35842e-05		STON1-GTF2A1L	-0.309702	5.09273	-2.42018	0.0161951	0.212222
SEPHS1	-0.305533	10.2104	-4.54834	8.28133e-06	0.000108718		BARHL2	0.492318	7.94054	4.8086	2.56861e-06	3.37208e-05		HSPA5	-0.234022	9.85024	-2.42002	0.016202	0.212222
CCDC40	-0.368737	6.18665	-4.54699	8.33045e-06	0.00010915		ASPN	-1.01966	9.40562	-4.80837	2.57129e-06	3.37245e-05		VWF	-0.29091	9.51016	-2.42001	0.0162024	0.212222
ZNF710	0.284005	8.78677	4.54682	8.33682e-06	0.00010915		ATP1A2	-0.752139	4.62166	-4.80619	2.59719e-06	3.40324e-05		A4GALT	-0.257944	10.5745	-2.41988	0.016208	0.212222
CALD1	-0.472845	11.5909	-4.5468	8.33757e-06	0.00010915		DDAH1	-0.696888	7.94835	-4.80555	2.60485e-06	3.41009e-05		TPM2	-0.28548	11.1424	-2.41982	0.0162109	0.212222
ARHGAP20	-0.590848	5.16053	-4.54598	8.36757e-06	0.000109441		GNGT2	-0.668812	5.80269	-4.80336	2.63111e-06	3.44127e-05		RAB17	0.192776	6.34533	2.41834	0.0162754	0.212706
MTF1	0.342982	8.87069	4.54227	8.50539e-06	0.000111038		TCEAL5	-0.418681	7.46096	-4.80303	2.6351e-06	3.44328e-05		GRM5	0.132961	5.63219	2.41815	0.0162839	0.212706
GOLM1	-0.492334	9.40324	-4.54215	8.50967e-06	0.000111038		TMPRSS3	-0.956039	4.35209	-4.80016	2.67004e-06	3.4857e-05		SF3A1	-0.137749	9.73262	-2.41785	0.016297	0.212706
FAM107B	-0.424847	8.10196	-4.54205	8.5134e-06	0.000111038		GPR171	-0.856929	7.0205	-4.79906	2.68358e-06	3.50012e-05		TNN	-0.195425	6.02659	-2.41758	0.0163084	0.212706
TNFAIP8L2	-0.648309	6.59396	-4.54147	8.53534e-06	0.000111221		LRRC4C	-0.586208	4.80433	-4.79693	2.70993e-06	3.52832e-05		EFEMP2	-0.317044	8.59473	-2.41686	0.0163401	0.212922
COL9A3	-0.91753	7.53717	-4.54015	8.58483e-06	0.000111762		CCL14	-0.550548	7.3785	-4.7969	2.71023e-06	3.52832e-05		TBCB	-0.178402	9.97179	-2.41613	0.0163724	0.21299
DCHS1	-0.475547	7.15514	-4.53715	8.69876e-06	0.000113096		GABARAPL1	-0.53215	9.81912	-4.79596	2.72191e-06	3.54025e-05		TNFAIP6	-0.436276	9.27165	-2.41605	0.0163757	0.21299
ANTXR2	-0.517795	8.53159	-4.53703	8.70338e-06	0.000113096		CCDC92	-0.397365	9.75401	-4.79478	2.73671e-06	3.5562e-05		PAX1	0.505319	4.00277	2.41462	0.0164387	0.21333
FOXN2	0.401284	8.72665	4.53644	8.72596e-06	0.000113284		OTOGL	-0.378469	2.38233	-4.79328	2.75564e-06	3.57749e-05		CYTL1	-0.360226	6.09315	-2.41433	0.0164515	0.21333
RPL22	-0.43538	10.4696	-4.53589	8.74704e-06	0.000113419		MEDAG	-0.609064	7.87121	-4.79271	2.76283e-06	3.58352e-05		VANGL1	-0.233733	9.92402	-2.41416	0.0164591	0.21333
JAZF1	-0.496946	7.72039	-4.53575	8.75245e-06	0.000113419		PHYHIPL	-0.623979	5.7221	-4.79209	2.77062e-06	3.59031e-05		FBXL17	0.230301	7.84442	2.41408	0.0164626	0.21333
GCA	-0.355502	8.97312	-4.53511	8.77714e-06	0.000113551		CXXC4	-0.596123	5.5647	-4.79058	2.78987e-06	3.61192e-05		RPL9	0.174013	12.4464	2.41337	0.016494	0.21354
PIK3R1	-0.499675	8.27691	-4.53507	8.77882e-06	0.000113551		TRIM16	0.490561	10.948	4.78804	2.82251e-06	3.64757e-05		SEMA4C	-0.248273	9.68684	-2.41245	0.0165347	0.21387
ITPR3	0.379589	10.0925	4.5342	8.81216e-06	0.000113877		CFAP36	-0.317159	9.3961	-4.78804	2.8226e-06	3.64757e-05		ARHGAP39	0.234115	7.88269	2.41104	0.0165974	0.214373
PPM1K	-0.433034	8.06495	-4.53108	8.93366e-06	0.000115341		SIAH2	0.374678	10.9525	4.78711	2.83467e-06	3.65979e-05		RUFY1	0.171664	9.16064	2.41085	0.016606	0.214373
CTSH	-0.473202	10.3379	-4.53027	8.96573e-06	0.000115649		GIMAP8	-0.775451	6.89133	-4.78597	2.84937e-06	3.6754e-05		RNF149	-0.150105	10.7927	-2.41006	0.0166412	0.214373
P3H2	0.907107	9.29735	4.52864	9.03016e-06	0.000116373		FAM160B1	-0.359215	8.39886	-4.7843	2.87128e-06	3.70026e-05		ZNF823	0.224171	7.25794	2.40977	0.0166538	0.214373
KRT13	0.976522	12.1022	4.5276	9.07116e-06	0.000116626		PLCL2	-0.81009	6.338	-4.78067	2.91938e-06	3.7566e-05		MSC	-0.540711	8.07273	-2.40956	0.0166634	0.214373
PGF	0.712714	7.79146	4.52753	9.07416e-06	0.000116626		ULK3	0.431863	7.97177	4.78058	2.92055e-06	3.7566e-05		CHD8	0.160178	9.62337	2.40932	0.016674	0.214373
JPH2	-0.572063	4.43963	-4.52751	9.07468e-06	0.000116626		PLEKHG3	0.435552	8.76906	4.7804	2.92302e-06	3.7566e-05		DOCK4	-0.201581	7.66158	-2.40918	0.0166804	0.214373
NHLRC3	-0.312415	8.69894	-4.52719	9.08745e-06	0.000116683		HSPA4L	0.592109	8.58681	4.77992	2.92943e-06	3.75821e-05		CTSV	-0.37318	10.4858	-2.40868	0.0167028	0.214381
SPEF2	-0.627845	4.20901	-4.52401	9.21526e-06	0.000118216		MVK	0.383212	9.14654	4.7799	2.92962e-06	3.75821e-05		PHC3	-0.179744	9.18541	-2.40848	0.0167115	0.214381
AKAP5	-0.471226	5.72061	-4.52314	9.25035e-06	0.000118558		KLK12	1.0576	7.77359	4.77855	2.94777e-06	3.77709e-05		F13A1	-0.527612	7.73152	-2.40782	0.0167413	0.214387
OCIAD1	-0.304351	10.3396	-4.52117	9.33039e-06	0.000119475		FOXG1	-0.960752	5.42459	-4.77841	2.94972e-06	3.77709e-05		EVI5	-0.153454	7.85413	-2.40779	0.0167425	0.214387
SLC29A3	-0.366964	7.76771	-4.51891	9.42357e-06	0.000120558		ZBTB8B	-0.477582	2.59788	-4.7773	2.96468e-06	3.7928e-05		TTC28	-0.276891	7.62498	-2.40642	0.0168041	0.214815
TMEM121	-0.583158	6.72991	-4.51864	9.43468e-06	0.000120591		HDAC9	-0.924142	5.98975	-4.77673	2.97239e-06	3.79919e-05		DBNDD1	0.314227	8.19611	2.40602	0.016822	0.214815
SLC22A11	0.56458	3.57832	4.51838	9.44544e-06	0.000120618		FXYD1	-0.413138	6.26626	-4.77466	3.00073e-06	3.83193e-05		PLN	-0.651946	6.0763	-2.40559	0.0168413	0.214815
USP32	0.252048	9.10516	4.51651	9.52311e-06	0.000121445		RBP4	-1.12775	5.24587	-4.77333	3.01896e-06	3.85171e-05		BAALC	-0.588708	6.53545	-2.40552	0.0168445	0.214815
MAP3K12	-0.262551	6.75512	-4.5164	9.52748e-06	0.000121445		MAK	-0.427066	5.46935	-4.77191	3.03864e-06	3.8733e-05		ARFIP1	0.154616	9.75698	2.40535	0.0168524	0.214815
DESI1	0.279604	9.95141	4.51572	9.55606e-06	0.000121613		SLC7A7	-0.722618	6.73664	-4.77149	3.04451e-06	3.87727e-05		CLIC4	-0.208555	10.2211	-2.40403	0.016912	0.215379
ABCC9	-0.632647	6.29858	-4.51567	9.55796e-06	0.000121613		ATP8A1	-0.721443	6.35218	-4.77121	3.04837e-06	3.87866e-05		TOMM7	0.190189	11.2011	2.40303	0.0169573	0.21558
RGS3	-0.418123	6.60981	-4.51539	9.56981e-06	0.000121654		SOX4	-0.679422	10.4248	-4.77042	3.05936e-06	3.88912e-05		SUSD1	-0.294147	7.70624	-2.40298	0.0169593	0.21558
ATP2A2	0.211015	11.3551	4.51348	9.64988e-06	0.00012256		DTX4	-0.594645	8.28778	-4.76922	3.07619e-06	3.90405e-05		TGFBR3	-0.418977	7.41749	-2.40266	0.0169739	0.21558
NNMT	-0.571313	10.7389	-4.51224	9.70273e-06	0.00012312		ITGAM	-0.906102	7.3799	-4.76919	3.07666e-06	3.90405e-05		COQ10A	-0.17808	7.34092	-2.40081	0.0170578	0.216137
ENTPD3	0.915793	7.59956	4.50918	9.83323e-06	0.000124587		RBBP8NL	0.556546	7.61762	4.76894	3.08018e-06	3.90499e-05		SRRM3	-0.276874	8.28188	-2.40003	0.0170937	0.216137
CNN3	-0.453555	10.879	-4.50912	9.83601e-06	0.000124587		P2RY13	-0.861131	5.73995	-4.76834	3.0885e-06	3.91201e-05		CD200	-0.441623	7.30401	-2.39983	0.0171029	0.216137
SLC10A3	0.33766	9.61038	4.50859	9.85878e-06	0.000124762		SPATA4	-0.587108	3.70701	-4.7666	3.11325e-06	3.93981e-05		GZMB	-0.465039	8.85642	-2.39981	0.0171036	0.216137
MBTPS1	-0.313702	10.1645	-4.50788	9.88919e-06	0.000125035		DCHS2	-0.749534	3.85875	-4.76436	3.14517e-06	3.97662e-05		TMEM176B	-0.387771	9.92491	-2.39978	0.0171051	0.216137
TIFA	-0.485425	6.2309	-4.50687	9.93321e-06	0.000125478		AXIN2	-0.488923	6.74789	-4.76395	3.15102e-06	3.98043e-05		TMEM140	-0.269811	7.63738	-2.39927	0.0171285	0.216137
LIPH	0.748973	8.45114	4.50376	1.0069e-05	0.00012708		APBB1	-0.55227	4.05468	-4.76355	3.1568e-06	3.98415e-05		CSNK1G3	0.248521	8.6875	2.39925	0.0171292	0.216137
FOXD1	0.803877	7.81841	4.5033	1.00893e-05	0.000127221		KRT13	1.14864	12.1022	4.76231	3.17471e-06	4.00034e-05		CCRL2	-0.365856	6.407	-2.39897	0.0171419	0.216137
ACTG2	-0.902491	6.87556	-4.50243	1.01277e-05	0.000127591		CES2	0.515107	9.77886	4.76227	3.17533e-06	4.00034e-05		MEDAG	-0.296503	7.87121	-2.39866	0.0171562	0.216137
SERPINA5	-0.646477	4.16291	-4.50021	1.02264e-05	0.000128719		WDR20	0.48342	7.62526	4.76177	3.18258e-06	4.00589e-05		LRRC34	-0.298224	5.70838	-2.39795	0.017189	0.216356
SMARCA1	-0.508955	8.60022	-4.49836	1.03093e-05	0.000129646		DNAJC12	-0.739552	6.24681	-4.75984	3.21059e-06	4.03753e-05		EBF1	-0.295314	6.77297	-2.39728	0.0172195	0.216547
BTBD8	-0.368672	4.9568	-4.49698	1.03715e-05	0.000130311		OR4S1	0.609392	5.47116	4.759	3.22303e-06	4.04955e-05		PCDH19	-0.616669	6.59178	-2.39669	0.017247	0.216555
MAP3K6	0.349995	10.038	4.49425	1.04955e-05	0.000131752		ADH7	1.70568	9.27822	4.75879	3.226e-06	4.04965e-05		OTUB2	0.215953	7.26769	2.39602	0.0172776	0.216555
MEST	-0.662873	9.44443	-4.49193	1.06022e-05	0.000132972		OXSR1	0.346299	9.53487	4.75808	3.23651e-06	4.05922e-05		TNFRSF12A	-0.373766	11.1359	-2.39576	0.0172894	0.216555
CASQ1	-0.398851	4.12369	-4.49156	1.06194e-05	0.000133069		ATP8A2	-1.0057	4.85318	-4.75748	3.24545e-06	4.0668e-05		SPARCL1	-0.331743	10.0217	-2.39552	0.0173006	0.216555
EFNA3	0.375643	9.52353	4.48956	1.07122e-05	0.000134113		SHE	-0.686856	5.6585	-4.75722	3.24927e-06	4.06796e-05		CTPS1	-0.253043	9.20842	-2.39348	0.017395	0.216555
CDNF	-0.548649	5.6169	-4.48888	1.07441e-05	0.000134392		CXCL12	-1.01941	7.34869	-4.75518	3.2795e-06	4.10215e-05		ATP6V1C2	0.203943	10.0226	2.39343	0.0173975	0.216555
HOXA5	-0.492493	7.76083	-4.48808	1.07817e-05	0.000134742		CRTAP	-0.538285	7.31293	-4.75418	3.29455e-06	4.11731e-05		BICC1	-0.350726	8.37068	-2.39313	0.0174113	0.216555
CCPG1	-0.488525	7.49895	-4.48703	1.08309e-05	0.000135237		RNF175	-0.63775	6.13956	-4.7534	3.30632e-06	4.12835e-05		ATAD2	0.315684	8.937	2.39303	0.0174158	0.216555
IRAK4	0.334916	8.26302	4.48346	1.10009e-05	0.000137237		PDK3	-0.508377	8.62758	-4.75102	3.34225e-06	4.16951e-05		CD163	-0.419823	8.77337	-2.39289	0.0174222	0.216555
ZNF483	-0.363829	6.24614	-4.48115	1.11118e-05	0.000138498		CPEB1	-0.586952	4.96169	-4.74946	3.36612e-06	4.19555e-05		EXOC1	0.130979	10.2204	2.39244	0.0174434	0.216555
NPEPPS	0.426558	8.2952	4.47907	1.1213e-05	0.00013961		CD209	-0.500686	7.84018	-4.74629	3.41506e-06	4.25278e-05		RBPMS2	-0.406467	6.31933	-2.39204	0.0174621	0.216555
PIGA	0.312692	9.14238	4.47891	1.12209e-05	0.00013961		ROR1	-0.851866	5.47309	-4.74072	3.50252e-06	4.35782e-05		PFKL	0.176478	10.9732	2.39198	0.0174648	0.216555
SH2B3	-0.501281	8.66087	-4.47866	1.12329e-05	0.000139636		GPR62	0.449816	7.1657	4.73885	3.53242e-06	4.39089e-05		BCS1L	0.181112	8.62899	2.39183	0.0174717	0.216555
PPP1R14A	-0.509114	8.49462	-4.47812	1.12595e-05	0.000139837		SUCNR1	-0.917089	5.30218	-4.73867	3.53534e-06	4.39089e-05		GBGT1	-0.19757	6.83939	-2.39166	0.0174795	0.216555
MCL1	0.45069	8.00853	4.47766	1.12817e-05	0.000139837		SPACA4	0.814004	3.94253	4.73656	3.56941e-06	4.42929e-05		NRXN2	-0.468986	5.79447	-2.39155	0.017485	0.216555
RNF141	0.423086	9.076	4.47765	1.12822e-05	0.000139837		MACC1	0.813037	7.73349	4.73625	3.5744e-06	4.43156e-05		LRFN3	-0.208474	8.89749	-2.39153	0.0174859	0.216555
CFAP36	-0.265219	9.3961	-4.47752	1.12889e-05	0.000139837		CYTH4	-0.651798	7.66151	-4.73438	3.60495e-06	4.4655e-05		CFAP61	-0.243711	4.63039	-2.39105	0.017508	0.216555
CWH43	1.24465	6.9067	4.47665	1.13316e-05	0.000140242		ZNF608	-0.746108	6.72618	-4.7339	3.61269e-06	4.47115e-05		TRIL	0.408419	6.61398	2.39071	0.0175239	0.216555
SYK	0.497878	9.60534	4.47356	1.14847e-05	0.000142002		HEG1	-0.55887	9.60022	-4.73122	3.65704e-06	4.52205e-05		ROR2	-0.324712	7.61255	-2.39031	0.0175427	0.216555
ST6GAL1	-0.47013	5.53132	-4.47337	1.1494e-05	0.000142002		MCAM	-0.457903	10.3298	-4.7304	3.67059e-06	4.53481e-05		TUFT1	-0.243398	9.95029	-2.39027	0.0175444	0.216555
CKMT2	-0.540537	4.79702	-4.47194	1.1566e-05	0.000142658		OXER1	-0.486576	6.70385	-4.72644	3.73709e-06	4.60894e-05		DOCK5	-0.251516	7.80065	-2.39009	0.0175531	0.216555
UMPS	0.461053	8.19408	4.47191	1.15674e-05	0.000142658		FDXR	0.451306	9.63907	4.72644	3.73716e-06	4.60894e-05		LIPG	-0.468881	6.37894	-2.38995	0.0175593	0.216555
SNCB	0.451343	5.49919	4.46201	1.20752e-05	0.00014879		CYYR1	-0.669415	6.8154	-4.72327	3.79117e-06	4.67145e-05		PCYT1B	-0.534698	4.81549	-2.38957	0.0175773	0.216586
CEACAM6	1.11123	9.03916	4.46123	1.21161e-05	0.00014916		LRRC75A	-0.418886	7.14917	-4.72085	3.83307e-06	4.71894e-05		DNAJB9	-0.196275	9.3871	-2.38765	0.0176671	0.217147
ECEL1	-0.628217	4.9617	-4.46103	1.21264e-05	0.00014916		RUNX1T1	-0.448753	6.63807	-4.72055	3.83817e-06	4.72109e-05		LSAMP	-0.418666	7.65032	-2.38763	0.017668	0.217147
FDXR	0.380836	9.63907	4.46019	1.21707e-05	0.000149573		ESRP2	0.443543	6.35633	4.71948	3.85687e-06	4.73993e-05		CCNG2	0.271928	8.35144	2.38758	0.0176704	0.217147
BBS2	-0.261075	9.1282	-4.45968	1.21976e-05	0.000149773		MYCL	0.843362	8.73971	4.71716	3.89748e-06	4.78566e-05		BEX4	0.388733	9.10664	2.38707	0.0176947	0.217147
SV2B	-0.779786	4.81487	-4.45892	1.2238e-05	0.000150138		LIPN	0.588841	5.06401	4.71381	3.95709e-06	4.8546e-05		TBC1D9	-0.197879	7.73309	-2.38695	0.0177001	0.217147
IL1B	0.845567	8.74422	4.45786	1.22946e-05	0.0001507		SLAMF6	-0.896186	6.51405	-4.7132	3.96798e-06	4.86371e-05		LRRC4	-0.486479	7.06667	-2.38662	0.0177156	0.217147
ATG9B	0.665967	6.29788	4.45467	1.24654e-05	0.00015266		SIRT1	-0.385496	8.57724	-4.71267	3.97762e-06	4.87128e-05		OR2M4	0.219365	3.9576	2.38544	0.0177713	0.21756
STMN3	-0.541343	8.65133	-4.45428	1.24866e-05	0.00015269		NKG7	-0.966072	8.11295	-4.71237	3.9829e-06	4.8735e-05		AKT1	-0.156615	9.90801	-2.38525	0.0177802	0.21756
ZNF396	-0.447304	4.28375	-4.45422	1.24896e-05	0.00015269		FMN2	-1.10261	3.819	-4.71212	3.98746e-06	4.87484e-05		ARMC2	-0.205617	4.7538	-2.38358	0.0178594	0.218338
FXYD3	0.686006	9.44118	4.45379	1.25131e-05	0.000152844		MPP7	0.742695	7.26073	4.70827	4.05747e-06	4.95611e-05		SLC34A1	0.1692	6.0088	2.38281	0.0178959	0.218561
CLDN10	-0.787073	4.43095	-4.45268	1.2573e-05	0.000153443		TTLL12	0.530839	10.592	4.708	4.0624e-06	4.95782e-05		FGFR4	0.239711	8.14613	2.38202	0.0179335	0.218561
SMAGP	0.449277	9.44798	4.45115	1.26566e-05	0.000154168		IL18BP	-0.489759	9.52871	-4.70763	4.06924e-06	4.96186e-05		FLI1	-0.295889	8.14189	-2.38122	0.0179721	0.218561
EPAS1	0.416303	5.84886	4.45105	1.26621e-05	0.000154168		VEZF1	-0.402738	9.33772	-4.70645	4.091e-06	4.98407e-05		PELO	-0.162081	9.67544	-2.38107	0.0179789	0.218561
PFDN4	-0.315845	9.86721	-4.451	1.26653e-05	0.000154168		C5orf15	-0.355809	10.4115	-4.70419	4.13302e-06	5.03089e-05		SLC25A25	-0.251409	8.99652	-2.38089	0.0179876	0.218561
FAM214B	0.367289	8.27844	4.45059	1.26877e-05	0.000154306		SERPINB12	1.19689	4.84029	4.70391	4.13829e-06	5.03295e-05		LRRC41	-0.178435	9.28868	-2.38068	0.0179977	0.218561
PCDHGC5	0.697432	5.67432	4.44812	1.28241e-05	0.00015583		PRR16	-0.745161	6.55644	-4.70178	4.17817e-06	5.07705e-05		CCAR1	0.153363	9.9002	2.38057	0.0180029	0.218561
PFKFB4	0.599305	6.11969	4.44402	1.30531e-05	0.000158476		SPEF2	-0.729449	4.20901	-4.70017	4.20871e-06	5.10939e-05		GNG3	0.231427	5.5764	2.38043	0.0180094	0.218561
GPC1	0.487606	11.7285	4.4436	1.30772e-05	0.000158632		BATF	-0.441106	8.83514	-4.69999	4.21205e-06	5.10939e-05		MAPKBP1	-0.174549	10.0761	-2.38026	0.0180176	0.218561
LZTS1	-0.621935	7.22601	-4.44283	1.31207e-05	0.000159022		ARHGAP29	-0.627173	4.70145	-4.69784	4.25328e-06	5.15494e-05		PHRF1	-0.134217	10.3025	-2.37828	0.0181128	0.219526
CALML3	0.529122	10.8992	4.44173	1.31831e-05	0.00015964		DRAXIN	-0.783473	4.91074	-4.69596	4.2894e-06	5.19425e-05		GIT2	-0.138669	7.49728	-2.37735	0.0181573	0.219876
C1orf54	-0.357012	8.85432	-4.43945	1.33136e-05	0.000161082		RIN1	0.521335	9.56151	4.6887	4.43214e-06	5.36247e-05		MAFG	-0.216902	8.96456	-2.37659	0.0181938	0.220128
LPCAT4	0.41155	8.02369	4.43792	1.3402e-05	0.000161965		GPX8	-0.566769	9.18503	-4.68813	4.44352e-06	5.37161e-05		DDX18	-0.183768	10.1384	-2.37421	0.0183093	0.221194
FOSL2	0.314824	10.6676	4.43779	1.34096e-05	0.000161965		RBFOX3	-0.638423	4.36691	-4.68784	4.44932e-06	5.374e-05		RALGAPB	0.211845	9.41511	2.37371	0.0183336	0.221194
RAB8A	0.219759	10.2937	4.43618	1.35031e-05	0.000162953		GNA14	-0.56991	5.58376	-4.68737	4.45876e-06	5.38077e-05		ADAMTS12	-0.39925	9.04564	-2.37366	0.018336	0.221194
C7orf57	0.70443	3.76024	4.43457	1.35973e-05	0.00016395		SEMA3F	0.420911	9.58833	4.6868	4.47017e-06	5.38991e-05		SMS	-0.209331	11.0054	-2.37347	0.0183449	0.221194
ZBTB14	-0.341463	7.81892	-4.43159	1.37733e-05	0.000165929		LGALS7	0.79397	12.0836	4.68597	4.487e-06	5.40557e-05		MT-ND3	0.186644	13.9576	2.37294	0.018371	0.221206
WASF2	0.323549	9.58089	4.43064	1.38296e-05	0.000166338		IL36A	1.11475	8.0731	4.68551	4.49635e-06	5.41218e-05		GBP5	-0.408696	9.19065	-2.37234	0.0183999	0.221206
ALMS1	-0.344583	8.91878	-4.43026	1.38524e-05	0.000166338		GLCCI1	-0.563743	6.69457	-4.68517	4.50317e-06	5.41575e-05		DPM2	-0.198994	10.1509	-2.3723	0.0184022	0.221206
TMEM67	-0.466434	7.08406	-4.43019	1.38564e-05	0.000166338		KATNAL1	-0.438331	7.97317	-4.68303	4.54688e-06	5.46364e-05		PDE3B	-0.36179	7.12555	-2.37216	0.0184089	0.221206
CAND2	-0.567547	6.89109	-4.43006	1.38644e-05	0.000166338		SDR16C5	1.2278	7.02719	4.68219	4.56403e-06	5.47525e-05		PPP1R14A	-0.293147	8.49462	-2.37048	0.0184908	0.221854
PMEPA1	-0.614289	10.3527	-4.43002	1.38664e-05	0.000166338		LILRB4	-0.592784	5.41254	-4.68199	4.56803e-06	5.47525e-05		LRRC46	0.173725	6.72338	2.37001	0.0185141	0.221854
SLC41A2	-0.468092	7.52658	-4.42873	1.39438e-05	0.000167123		PCYT1A	0.432008	10.124	4.68198	4.56823e-06	5.47525e-05		RFPL3	-0.21838	2.90166	-2.36998	0.0185155	0.221854
DNAH7	-0.362209	3.24257	-4.42741	1.40236e-05	0.000167937		SLN	-0.942354	4.0542	-4.68065	4.59572e-06	5.50351e-05		IMPG1	-0.242592	3.2469	-2.36976	0.018526	0.221854
SLC22A13	0.297947	4.17269	4.4264	1.40844e-05	0.00016852		CRYM	0.549931	3.94483	4.67939	4.62189e-06	5.53013e-05		KLF11	-0.269499	8.05287	-2.36918	0.0185544	0.221944
ITGB4	0.475081	11.5898	4.42377	1.4245e-05	0.000170177		ZRSR2	-0.319586	8.7025	-4.67761	4.65905e-06	5.56985e-05		FOSB	-0.403137	9.28801	-2.36818	0.0186037	0.221944
ABCF3	0.264812	9.70321	4.42374	1.4247e-05	0.000170177		ROR2	-0.652882	7.61255	-4.67485	4.71718e-06	5.63454e-05		KCNMB4	-0.390614	5.08677	-2.36817	0.0186044	0.221944
RCHY1	-0.387469	6.90129	-4.42124	1.4401e-05	0.00017187		FRMD3	-0.37998	5.29266	-4.67251	4.767e-06	5.68921e-05		TSPAN4	-0.259383	8.5428	-2.36776	0.0186246	0.221944
GPRIN1	0.43938	8.05104	4.41889	1.45475e-05	0.000173371		RHOU	-0.614808	7.34307	-4.67173	4.78387e-06	5.7045e-05		PROP1	0.16475	4.72015	2.36775	0.0186252	0.221944
ZNF665	-0.592786	3.22609	-4.41883	1.45515e-05	0.000173371		CD3E	-0.723659	7.23713	-4.6706	4.80812e-06	5.7244e-05		SH2B3	-0.288169	8.66087	-2.36692	0.0186657	0.221944
TENM4	0.664508	7.85032	4.41606	1.47258e-05	0.000175299		CARD14	0.867466	5.18657	4.67058	4.8087e-06	5.7244e-05		SPAG9	-0.168437	9.25243	-2.36684	0.0186699	0.221944
MAP2K1	0.316324	9.60158	4.41546	1.47641e-05	0.000175607		TNFAIP6	-0.866838	9.27165	-4.66939	4.83443e-06	5.75015e-05		MMRN1	-0.528473	6.16612	-2.36533	0.0187445	0.221944
BAIAP2L2	0.768119	7.29609	4.41519	1.47813e-05	0.000175663		UBXN11	-0.406402	7.93908	-4.66583	4.91218e-06	5.83768e-05		ATIC	0.26991	10.2188	2.36525	0.0187487	0.221944
CFI	-0.641505	8.09545	-4.40952	1.51457e-05	0.000179841		ENPP5	-1.00335	5.90965	-4.66528	4.92443e-06	5.84729e-05		WAC	0.152143	9.38072	2.365	0.0187607	0.221944
DNAJC12	-0.612529	6.24681	-4.40862	1.52041e-05	0.000180382		FLG	0.867191	8.44016	4.66294	4.97651e-06	5.90415e-05		MS4A4A	-0.402061	8.81262	-2.3649	0.018766	0.221944
RBP4	-0.93118	5.24587	-4.40753	1.52759e-05	0.000181081		CSF2RB	-0.57362	8.17463	-4.66109	5.01777e-06	5.94807e-05		C15orf62	0.259783	7.2524	2.3647	0.0187755	0.221944
ABCB4	-0.422766	4.68768	-4.40726	1.52933e-05	0.000181135		RASA3	-0.406943	9.1626	-4.66038	5.03382e-06	5.96206e-05		PIP5K1C	-0.166158	9.0771	-2.36468	0.0187766	0.221944
HIC1	-0.325636	7.25549	-4.40681	1.53233e-05	0.000181337		ADAMTS16	-0.917551	4.98177	-4.65764	5.09606e-06	6.03069e-05		NAA15	0.314935	6.89649	2.36454	0.0187838	0.221944
PRTG	-0.430245	3.49521	-4.40349	1.55428e-05	0.00018378		RERGL	-0.933207	4.35844	-4.65666	5.11863e-06	6.0523e-05		CYSRT1	0.417247	7.55813	2.36418	0.0188015	0.221944
ABCA6	-0.478018	6.28755	-4.40233	1.56204e-05	0.000184489		HILPDA	0.674887	6.42244	4.64995	5.27465e-06	6.23153e-05		DST	-0.337667	8.4736	-2.36368	0.0188264	0.221944
CXCR4	-0.54402	9.92219	-4.4022	1.56291e-05	0.000184489		SIGLEC7	-0.588735	6.53452	-4.6464	5.35909e-06	6.32598e-05		CRELD2	-0.125444	10.8377	-2.36363	0.0188289	0.221944
FSTL1	-0.47198	10.8103	-4.40026	1.576e-05	0.000185878		SH2D1A	-1.00583	3.92417	-4.64415	5.41347e-06	6.38481e-05		ZFP36L1	-0.19892	11.6391	-2.36359	0.018831	0.221944
ZNF331	-0.396644	6.64407	-4.39942	1.58168e-05	0.000186263		ZNF382	-0.472808	6.58506	-4.64357	5.42757e-06	6.39606e-05		ANO6	-0.201597	9.79023	-2.36353	0.0188338	0.221944
CD164	-0.261807	11.189	-4.39939	1.58192e-05	0.000186263		CREBRF	-0.613752	5.73028	-4.64217	5.46166e-06	6.43084e-05		MAGED2	-0.232283	9.93745	-2.36188	0.0189162	0.222623
ADAMTS9	-0.668178	7.23981	-4.39856	1.58751e-05	0.000186765		RAB3D	0.527206	9.14157	4.64029	5.50762e-06	6.47953e-05		SLC36A2	0.196831	2.72697	2.3617	0.0189248	0.222623
TUBA3C	0.308209	9.19537	4.3966	1.60089e-05	0.00018809		TTC28	-0.548773	7.62498	-4.63908	5.53755e-06	6.50929e-05		ERCC8	0.230092	7.56589	2.36142	0.0189389	0.222623
ALDH3A1	1.46986	9.88878	4.39652	1.60145e-05	0.00018809		KCNAB2	-0.519156	7.86309	-4.6367	5.59681e-06	6.57345e-05		TOX2	-0.281282	9.00209	-2.3596	0.0190304	0.223389
STK38L	-0.45137	8.83214	-4.39551	1.60842e-05	0.00018875		FUCA1	-0.51255	9.35645	-4.63521	5.63415e-06	6.61178e-05		ANO5	-0.3195	3.23867	-2.35912	0.0190543	0.223389
TMEM263	-0.356646	9.5155	-4.39406	1.61847e-05	0.000189771		TMEM159	0.422282	9.4838	4.63439	5.65478e-06	6.63044e-05		IFFO1	-0.213204	7.97749	-2.35891	0.0190649	0.223389
STAC	0.481903	4.31635	4.39365	1.62127e-05	0.000189942		GRPR	-0.847531	4.24596	-4.62939	5.7823e-06	6.77431e-05		EID2	-0.19656	9.16222	-2.35867	0.0190767	0.223389
BICC1	-0.591495	8.37068	-4.39015	1.64578e-05	0.000192554		RASSF8	-0.507527	7.63511	-4.62794	5.81987e-06	6.81259e-05		LHX8	-0.515965	3.83477	-2.35849	0.0190858	0.223389
PEG10	-1.25305	6.68479	-4.39008	1.64631e-05	0.000192554		WNT5B	-0.59211	6.74383	-4.62776	5.82467e-06	6.81259e-05		PRICKLE1	-0.320449	6.88174	-2.35822	0.0190995	0.223389
PACRGL	-0.319844	7.60389	-4.38613	1.67433e-05	0.000195668		MYO7A	-0.573811	6.41453	-4.62497	5.8974e-06	6.89192e-05		LHCGR	0.302347	4.19858	2.35765	0.0191284	0.223542
LAIR1	-0.590622	7.63825	-4.38499	1.68255e-05	0.000196361		CHSY1	-0.364007	10.1577	-4.62466	5.90564e-06	6.89581e-05		GSN	-0.247133	11.0004	-2.35608	0.0192073	0.224138
BLOC1S5-TXNDC5	-0.31445	7.88707	-4.38492	1.68306e-05	0.000196361		IL1R1	-0.543565	9.2599	-4.62394	5.92465e-06	6.91225e-05		MINPP1	-0.231805	8.88978	-2.35573	0.0192254	0.224138
SLCO3A1	0.498675	7.03018	4.38413	1.68873e-05	0.000196859		TP53AIP1	1.06026	6.18343	4.62214	5.97233e-06	6.9621e-05		POU2F2	-0.333446	5.08553	-2.35569	0.0192273	0.224138
HFM1	-0.503293	3.32797	-4.38367	1.69204e-05	0.000197081		SPRED1	-0.516902	8.40379	-4.61937	6.04651e-06	7.04273e-05		POMGNT1	-0.185544	9.53653	-2.35525	0.0192497	0.224213
MARVELD2	0.323565	9.10641	4.38332	1.69461e-05	0.000197218		CLEC18C	0.276849	8.38602	4.619	6.05661e-06	7.04864e-05		PHACTR3	-0.572041	4.07065	-2.35313	0.0193572	0.224816
RGS16	-0.571609	8.99254	-4.38282	1.6982e-05	0.000197472		ZNF709	-0.332004	5.5004	-4.61853	6.0692e-06	7.05557e-05		BCL3	-0.192727	10.4477	-2.35296	0.0193663	0.224816
ACAA2	-0.533094	9.19813	-4.38206	1.70376e-05	0.000197955		COQ10A	-0.352185	7.34092	-4.6184	6.07261e-06	7.05557e-05		PDE5A	-0.271602	8.68153	-2.3528	0.0193742	0.224816
PNPLA8	0.256086	10.2531	4.38173	1.70612e-05	0.000198065		EXTL2	-0.487016	8.06108	-4.61806	6.08196e-06	7.0606e-05		MYBPC3	0.137832	5.1519	2.35276	0.0193764	0.224816
PLA2G3	1.04392	5.39674	4.37996	1.7191e-05	0.000199355		VAT1L	-0.718908	4.69841	-4.61689	6.11368e-06	7.09157e-05		TRAF6	-0.162627	7.94257	-2.35266	0.0193816	0.224816
MBD5	-0.411215	6.95029	-4.37983	1.72007e-05	0.000199355		MAN1A1	-0.814562	8.67652	-4.61644	6.12609e-06	7.09768e-05		MLLT10	0.183415	8.14749	2.35226	0.0194018	0.224866
RBFOX3	-0.533326	4.36691	-4.37935	1.72361e-05	0.0001996		ZNF620	-0.626627	5.6275	-4.61633	6.12905e-06	7.09768e-05		RAB30	-0.223796	8.38909	-2.35083	0.0194748	0.225526
SLC35E2B	-0.357695	9.51788	-4.37851	1.72982e-05	0.000199795		NUB1	-0.490906	8.72685	-4.61479	6.17115e-06	7.14054e-05		ARPC5	-0.179777	9.72986	-2.34969	0.0195331	0.226015
SPRR3	1.13725	11.1695	4.37847	1.73007e-05	0.000199795		LCE3C	1.00719	6.18167	4.6145	6.17909e-06	7.14352e-05		IFNA8	-0.102521	2.17935	-2.34918	0.0195597	0.226136
CD9	0.380511	12.6075	4.37839	1.7307e-05	0.000199795		GLB1L	-0.600849	6.31032	-4.61426	6.18563e-06	7.14352e-05		RPL27	0.149801	12.6579	2.34819	0.0196103	0.226162
B3GNT5	0.594186	8.31567	4.37835	1.73098e-05	0.000199795		ARHGEF9	-0.498697	6.2662	-4.61414	6.18899e-06	7.14352e-05		PSG3	-0.409806	3.24335	-2.34818	0.0196109	0.226162
DQX1	0.69754	6.86823	4.37752	1.73714e-05	0.000200341		MGAT3	-1.07618	5.79308	-4.61378	6.19892e-06	7.14911e-05		GLIPR2	-0.197881	9.43164	-2.34794	0.0196236	0.226162
FBXL7	-0.427832	8.10909	-4.37558	1.75155e-05	0.000201838		LILRB3	-0.61905	7.81601	-4.61301	6.22011e-06	7.16767e-05		INHBB	-0.468585	8.45369	-2.34769	0.0196364	0.226162
PTK6	0.485313	9.18444	4.37476	1.75776e-05	0.000202387		RUSC1	0.291015	9.57501	4.60987	6.30755e-06	7.26247e-05		FLNC	-0.396488	8.71301	-2.34757	0.0196424	0.226162
TET3	0.37012	5.59093	4.37406	1.76299e-05	0.000202824		WNT6	-0.814061	5.48441	-4.60937	6.32179e-06	7.27291e-05		THEM5	-0.298708	7.88296	-2.34723	0.0196601	0.226179
OR4B1	0.557	4.57563	4.37376	1.76525e-05	0.000202917		CNPY4	-0.462736	8.24394	-4.60809	6.3577e-06	7.30824e-05		EFEMP1	-0.368451	9.73157	-2.34601	0.0197229	0.226716
C6orf118	-0.497277	3.49824	-4.37313	1.77002e-05	0.000203299		SSTR2	-0.715697	5.84687	-4.60573	6.425e-06	7.37803e-05		EFNA5	0.328366	7.43977	2.34542	0.0197537	0.226885
MTERF4	-0.460286	6.84856	-4.37244	1.77519e-05	0.000203726		KLK1	0.901211	7.00941	4.60559	6.42892e-06	7.37803e-05		PIGG	-0.21715	7.60449	-2.34473	0.0197894	0.22711
LRRC75A	-0.346831	7.14917	-4.37114	1.78514e-05	0.000204701		NKD1	-0.541032	6.86397	-4.60486	6.4498e-06	7.39004e-05		AMPD3	-0.254639	5.90783	-2.34404	0.0198252	0.227334
KLK13	0.987807	8.01341	4.37076	1.78801e-05	0.000204863		GLTPD2	0.339102	6.43119	4.60485	6.44991e-06	7.39004e-05		BAP1	-0.19177	8.29471	-2.34281	0.0198895	0.227647
PNMA6A	-0.411812	6.32038	-4.37003	1.7936e-05	0.000205336		FPR3	-0.688423	8.68561	-4.60424	6.46757e-06	7.40424e-05		TRAPPC9	0.150256	8.91528	2.34261	0.0199	0.227647
BMPR1A	-0.296717	8.61416	-4.36883	1.80282e-05	0.000206223		CCDC7	-0.373284	6.72642	-4.60387	6.4782e-06	7.41036e-05		HPSE2	-0.522533	5.01895	-2.34259	0.0199011	0.227647
NEB	0.702355	7.71551	4.36837	1.8063e-05	0.000206454		DYNLL1	0.24456	12.3244	4.60207	6.5303e-06	7.46388e-05		FPR1	-0.371182	6.24717	-2.33958	0.0200587	0.229211
TAF3	-0.287504	9.21488	-4.36796	1.80952e-05	0.000206653		SAMD4A	-0.671419	6.91838	-4.59995	6.59195e-06	7.52822e-05		CDIP1	0.191804	9.18592	2.33936	0.0200704	0.229211
GPC4	-0.731065	8.23248	-4.36438	1.83731e-05	0.000209657		ARHGAP9	-0.598145	6.88142	-4.59939	6.60845e-06	7.53947e-05		RBM3	0.1905	9.56689	2.33902	0.020088	0.229225
CD226	-0.619315	5.10509	-4.36411	1.83943e-05	0.000209728		FAM107B	-0.481082	8.10196	-4.59925	6.61253e-06	7.53947e-05		KDELR3	-0.321533	9.66768	-2.33742	0.0201724	0.22981
TMEM220	-0.534144	4.81354	-4.36371	1.84254e-05	0.000209912		KCNMB1	-0.635059	8.60433	-4.59674	6.68668e-06	7.61782e-05		RC3H2	-0.168434	9.91631	-2.33727	0.0201802	0.22981
PARVG	-0.361831	6.10275	-4.36264	1.85099e-05	0.000210704		CRISPLD1	-0.922295	5.38087	-4.59626	6.70079e-06	7.62772e-05		ZNF706	-0.237405	7.69509	-2.33712	0.0201883	0.22981
SPATA4	-0.48042	3.70701	-4.36178	1.85778e-05	0.000211306		GAS6	-0.622722	9.45516	-4.59582	6.71384e-06	7.63638e-05		APBB1	-0.263504	4.05468	-2.33662	0.0202146	0.229831
ATP12A	0.585098	7.30244	4.35808	1.88732e-05	0.000214492		FHOD3	-0.820751	7.96898	-4.59528	6.72994e-06	7.6485e-05		BMP15	0.166098	2.88589	2.33621	0.0202367	0.229831
CEP85L	-0.556394	3.8216	-4.35788	1.88887e-05	0.000214495		DTX3	-0.420657	6.33554	-4.59281	6.80415e-06	7.72659e-05		NKX6-1	-0.334577	6.71323	-2.33587	0.0202543	0.229831
KRTAP19-7	0.425303	8.04558	4.34841	1.96652e-05	0.000223131		ZDHHC15	-0.858056	4.09623	-4.59044	6.87598e-06	7.80185e-05		RP5-1052I5.2	-0.288096	5.7612	-2.33585	0.0202556	0.229831
CCDC28A	-0.25785	9.38837	-4.34764	1.97301e-05	0.000223617		CXCL9	-1.29497	9.69338	-4.59002	6.88882e-06	7.8101e-05		ZC2HC1B	0.288459	3.75363	2.33465	0.0203194	0.230271
GIMAP2	-0.628196	7.70441	-4.34752	1.97398e-05	0.000223617		SERINC1	-0.280901	10.8831	-4.58856	6.93355e-06	7.85448e-05		DACT3	-0.27189	6.86263	-2.3343	0.0203381	0.230271
FAM161A	-0.482991	6.8127	-4.34663	1.98148e-05	0.000224286		SLC34A3	0.559723	5.74749	4.58824	6.94326e-06	7.85651e-05		MPDZ	-0.289413	7.36123	-2.3336	0.020375	0.230271
RPS3A	-0.239869	12.9096	-4.34544	1.99153e-05	0.000225241		MPO	0.377536	6.02866	4.58814	6.94652e-06	7.85651e-05		SPON2	-0.272339	10.4235	-2.3336	0.0203753	0.230271
VIPR2	-0.359733	4.74093	-4.34367	2.00653e-05	0.000226756		TRIM44	-0.350099	9.56409	-4.58702	6.98097e-06	7.88911e-05		LGR5	-0.779793	5.39271	-2.33358	0.0203763	0.230271
STEAP2	-0.527792	8.71487	-4.34087	2.0305e-05	0.00022928		MORN5	-0.715101	3.22085	-4.58655	6.99558e-06	7.89927e-05		TMED10	0.190719	11.3951	2.3318	0.0204712	0.231077
CPEB2	0.523828	7.39644	4.33875	2.04891e-05	0.000231173		LAT2	-0.475813	8.47835	-4.58485	7.04833e-06	7.95244e-05		FBXO7	-0.127573	10.1169	-2.33163	0.0204806	0.231077
FCGR3A	-0.697503	9.68968	-4.33776	2.05747e-05	0.000231952		XKRX	0.778731	5.71964	4.58236	7.12671e-06	8.03442e-05		GLYATL3	0.257403	3.23392	2.33099	0.0205146	0.231275
TUBB6	0.421333	10.479	4.33438	2.08725e-05	0.000235121		RBM38	-0.549238	8.17642	-4.58199	7.13815e-06	8.03509e-05		HSFY1	0.09488	2.38401	2.32971	0.0205832	0.231855
A4GALT	0.424636	10.5745	4.33326	2.09712e-05	0.000236043		PEG10	-1.46252	6.68479	-4.58197	7.13874e-06	8.03509e-05		FBXO24	0.185099	5.75066	2.32942	0.0205991	0.231855
ANKRD10	-0.350727	8.85864	-4.33204	2.10802e-05	0.000237081		IGSF6	-0.657877	8.8236	-4.58147	7.15479e-06	8.04671e-05		NCK1	0.243719	9.68612	2.32875	0.0206348	0.232072
SIGLEC8	-0.60401	4.73321	-4.33066	2.12034e-05	0.000238276		CEP170	-0.442281	7.76787	-4.58099	7.17002e-06	8.05738e-05		DNAJC18	-0.217644	3.19607	-2.32801	0.0206749	0.232337
MICU1	-0.223885	9.17148	-4.32987	2.1275e-05	0.000238796		TCEAL3	-0.586737	4.9155	-4.57882	7.23912e-06	8.12853e-05		LARP1	0.201806	8.72034	2.32745	0.020705	0.232432
FUCA1	-0.428134	9.35645	-4.32977	2.12838e-05	0.000238796		FGFR1	-0.8273	5.73981	-4.57818	7.25953e-06	8.14494e-05		NRXN3	-0.496889	5.5639	-2.32724	0.0207165	0.232432
PPM1M	-0.305325	8.11748	-4.32927	2.13289e-05	0.000239112		EGR2	-0.815372	8.72042	-4.5771	7.29436e-06	8.17748e-05		KCNK18	0.187798	3.08348	2.32647	0.0207584	0.232666
KCNB1	-0.524248	3.65439	-4.3279	2.14532e-05	0.000240314		SEC62	-0.284658	11.8442	-4.57429	7.38542e-06	8.2664e-05		ITGB4	-0.271723	11.5898	-2.32606	0.0207803	0.232666
CPE	-0.726941	9.41752	-4.327	2.15349e-05	0.000241037		ADCY5	-0.639666	6.25612	-4.57429	7.38572e-06	8.2664e-05		C2	-0.285467	8.39886	-2.32594	0.020787	0.232666
DYNLT3	0.467312	9.73809	4.32638	2.15919e-05	0.000241342		LURAP1	-0.608276	4.95666	-4.57411	7.39133e-06	8.2664e-05		CCL2	-0.422702	9.57779	-2.32548	0.0208119	0.232732
ZCWPW2	-0.398037	4.23306	-4.32633	2.15966e-05	0.000241342		CLIC4	-0.407932	10.2211	-4.57386	7.39972e-06	8.2692e-05		NRCAM	-0.479845	7.64552	-2.32522	0.0208261	0.232732
ULK3	0.349464	7.97177	4.32604	2.16232e-05	0.000241447		ZNF536	-0.697068	3.02778	-4.57343	7.41385e-06	8.27841e-05		MYLK	-0.326601	10.0984	-2.32415	0.0208843	0.233197
WNT5A	0.639675	9.71261	4.3244	2.17734e-05	0.000242817		TACSTD2	0.658465	12.2226	4.57142	7.47985e-06	8.34547e-05		TWIST2	-0.295756	7.67	-2.32295	0.0209496	0.233369
ZNF248	-0.345597	6.75189	-4.32432	2.17804e-05	0.000242817		IL2RB	-0.638815	8.06453	-4.57053	7.50949e-06	8.37189e-05		PYGO1	-0.385677	7.42237	-2.32257	0.0209702	0.233369
SESN3	0.708998	9.26436	4.32378	2.18304e-05	0.000243181		S100A7A	1.01529	4.46986	4.5694	7.54705e-06	8.40709e-05		XRCC5	0.157375	11.2855	2.32255	0.0209718	0.233369
SOX2	1.15669	10.3786	4.32285	2.19166e-05	0.000243948		PPP4R1	0.474266	8.60234	4.56756	7.6085e-06	8.46883e-05		VWA5A	-0.240773	8.39092	-2.32254	0.0209723	0.233369
FAM3D	0.759338	7.32428	4.32198	2.19978e-05	0.000244481		NFYB	-0.430034	8.14812	-4.567	7.62732e-06	8.48305e-05		ELOVL3	0.220423	6.75916	2.32234	0.0209828	0.233369
PIP4K2B	-0.278378	9.81786	-4.32196	2.19993e-05	0.000244481		ATP6V1G2	-0.501649	5.09374	-4.56552	7.6773e-06	8.53189e-05		TCF7L1	-0.338396	8.17444	-2.32187	0.0210089	0.233475
BDKRB2	0.552537	8.93312	4.31725	2.2442e-05	0.000249204		PRAMEF10	0.541029	5.77557	4.56402	7.72838e-06	8.58186e-05		SMO	-0.339565	8.9224	-2.32135	0.0210371	0.23354
GPI	0.317669	11.7484	4.31529	2.26286e-05	0.000251043		CD3D	-0.835128	8.36092	-4.56188	7.8018e-06	8.65654e-05		ZIC4	0.355918	3.3514	2.32115	0.0210481	0.23354
ZNF57	0.352474	8.14375	4.31513	2.26433e-05	0.000251043		ZNF350	-0.59599	7.91612	-4.56119	7.82545e-06	8.67594e-05		GRID1	-0.228859	3.21988	-2.32052	0.0210825	0.233738
SORCS1	-0.41619	4.73562	-4.31413	2.27391e-05	0.000251905		LYPD2	1.1995	7.53629	4.56041	7.85227e-06	8.69881e-05		COL22A1	-0.623052	5.48699	-2.32021	0.0210997	0.233744
THYN1	-0.358337	9.59946	-4.31208	2.29376e-05	0.000253904		TMPRSS4	0.868348	8.01104	4.55868	7.91236e-06	8.75847e-05		ZEB2	-0.248004	7.54916	-2.31855	0.021191	0.23457
BLVRB	0.413593	10.8028	4.31154	2.29895e-05	0.000254239		CHST10	-0.744919	6.8496	-4.55847	7.91993e-06	8.75995e-05		FAM171B	-0.391422	7.39951	-2.31808	0.0212171	0.234675
TNP1	0.303197	7.2219	4.31139	2.30041e-05	0.000254239		ITPKC	0.523402	9.13174	4.55824	7.92798e-06	8.76194e-05		PTPN13	0.23499	9.97767	2.31768	0.0212394	0.234736
TSPAN5	0.512964	8.77371	4.31106	2.30367e-05	0.000254388		F5	-0.673641	3.99729	-4.55805	7.93444e-06	8.76219e-05		DMRT1	-0.449745	3.86347	-2.31733	0.0212586	0.234763
B3GNT3	0.566856	8.43734	4.31088	2.30538e-05	0.000254388		LMO7	0.554491	6.68799	4.55486	8.04685e-06	8.87935e-05		PLEKHH2	-0.348714	6.91492	-2.31631	0.0213154	0.235206
NEURL2	-0.336175	6.5649	-4.3094	2.31979e-05	0.000255625		TCTN3	-0.368135	8.65274	-4.55444	8.06176e-06	8.88882e-05		PGBD5	-0.480462	7.06875	-2.31571	0.0213484	0.235385
NSL1	-0.252149	9.81314	-4.30936	2.32022e-05	0.000255625		PRRG2	0.482377	6.13164	4.55397	8.07831e-06	8.90008e-05		GPATCH3	0.200692	7.50576	2.31519	0.0213772	0.235434
TPD52L1	0.481566	9.92151	4.30895	2.32425e-05	0.000255868		KCNIP1	-0.522115	2.93014	-4.55083	8.19087e-06	9.01702e-05		OTOA	-0.270559	5.76998	-2.31503	0.0213863	0.235434
ACSL5	-0.666317	7.61078	-4.30659	2.34753e-05	0.000258035		GABBR1	-0.455517	7.19514	-4.55042	8.20581e-06	9.02639e-05		DNER	-0.616875	4.5629	-2.3143	0.0214269	0.235608
SLITRK3	-0.746264	4.98148	-4.30658	2.34761e-05	0.000258035		ACSL1	0.502075	8.82244	4.54929	8.24682e-06	9.06441e-05		PRKX	-0.370518	8.38999	-2.31369	0.0214606	0.235608
MS4A4A	-0.673061	8.81262	-4.3063	2.35035e-05	0.000258134		PPP1R12C	-0.293953	9.47991	-4.54789	8.29752e-06	9.113e-05		GMNC	-0.229077	4.11694	-2.31334	0.0214804	0.235608
NHSL2	-0.423976	5.30122	-4.30594	2.35393e-05	0.000258325		BTLA	-0.929466	4.71025	-4.54759	8.30848e-06	9.11791e-05		ARID3C	0.236647	8.56048	2.31329	0.0214834	0.235608
SPEG	-0.485904	8.12979	-4.30571	2.35619e-05	0.000258371		PC	0.666934	9.21934	4.54682	8.33694e-06	9.13683e-05		P3H4	-0.273385	8.66095	-2.31324	0.021486	0.235608
BCL3	0.324049	10.4477	4.3034	2.37928e-05	0.0002607		LTBP3	-0.482223	9.04211	-4.54677	8.33873e-06	9.13683e-05		ARHGEF6	-0.291457	6.67949	-2.31284	0.0215082	0.235667
ATP8B2	-0.452837	8.28902	-4.30239	2.38942e-05	0.000261607		MAP1B	-0.752166	9.49212	-4.54554	8.38382e-06	9.17907e-05		DUSP14	-0.237684	9.66934	-2.31233	0.0215367	0.235796
PRDX1	0.324848	12.8917	4.30005	2.41313e-05	0.000263745		TMEM254	0.34581	9.38605	4.54257	8.49409e-06	9.29256e-05		C15orf39	-0.220947	8.22498	-2.31187	0.0215624	0.235894
GPR141	-0.564226	3.8521	-4.30001	2.41353e-05	0.000263745		KCNB1	-0.615228	3.65439	-4.54175	8.52463e-06	9.31871e-05		GINS2	0.246694	9.45136	2.31086	0.0216192	0.23633
HNRNPLL	-0.403246	8.11897	-4.29991	2.41458e-05	0.000263745		ESRRA	0.372429	7.90313	4.54114	8.54787e-06	9.33685e-05		FN3KRP	-0.176501	9.69906	-2.31001	0.0216671	0.236583
ZEB2	-0.422814	7.54916	-4.2997	2.41669e-05	0.00026377		ZNF385B	-0.902443	4.37832	-4.54075	8.5623e-06	9.34535e-05		TAGAP	-0.40285	5.05542	-2.30985	0.021676	0.236583
MPEG1	-0.799913	7.22143	-4.2984	2.42993e-05	0.000265009		ABHD5	0.436125	9.20604	4.53828	8.65573e-06	9.43998e-05		LAT2	-0.233131	8.47835	-2.30946	0.0216977	0.236636
AXIN2	-0.394153	6.74789	-4.2948	2.46702e-05	0.000268845		RUNX3	-0.595235	8.58786	-4.53512	8.77664e-06	9.56443e-05		FN1	-0.383835	12.3809	-2.30915	0.0217154	0.236645
TNFSF13B	-0.410436	9.04918	-4.29194	2.49689e-05	0.00027189		CCR2	-0.941488	5.17551	-4.53376	8.82929e-06	9.61435e-05		SMAD3	-0.22168	10.0308	-2.30864	0.0217439	0.236645
TMEM18	-0.349666	7.34902	-4.29085	2.50835e-05	0.000272926		PCDH12	-0.487061	6.13741	-4.53177	8.90699e-06	9.69144e-05		KHSRP	-0.122014	12.2351	-2.30839	0.021758	0.236645
ZNF853	-0.435732	9.627	-4.28934	2.52437e-05	0.000274456		TIGD5	0.384586	8.94766	4.53007	8.97358e-06	9.75634e-05		MROH6	0.265816	8.76185	2.30785	0.0217884	0.236645
ASCC2	0.229132	10.195	4.28786	2.54008e-05	0.000275952		PLA2G4D	0.774617	6.14059	4.52944	8.99831e-06	9.7754e-05		ZNF426	0.245519	8.88596	2.30749	0.0218092	0.236645
ST3GAL4	-0.444142	8.53507	-4.28736	2.5455e-05	0.000276327		WNT7B	0.806997	7.92157	4.52927	9.00503e-06	9.7754e-05		ARHGEF28	-0.250272	7.8078	-2.30739	0.0218147	0.236645
PLA2G12A	-0.285916	8.60802	-4.28631	2.55673e-05	0.000277331		TAPBP	-0.350767	11.9097	-4.52689	9.09943e-06	9.87025e-05		CSNK1E	-0.166759	9.23361	-2.30736	0.0218164	0.236645
LPP	-0.354106	10.4978	-4.28597	2.5604e-05	0.000277515		TCEAL6	-0.431715	8.12019	-4.52416	9.20913e-06	9.98153e-05		ARHGEF25	-0.227857	7.27824	-2.30652	0.0218642	0.236696
NLRP10	0.941255	4.26963	4.28518	2.56885e-05	0.000278217		ZNF154	-0.362811	6.24415	-4.52322	9.24698e-06	0.000100148		SERPINF2	-0.323639	6.11409	-2.30627	0.0218781	0.236696
PABPC4L	-0.581013	6.53036	-4.28489	2.57207e-05	0.000278351		SEMA4C	-0.47836	9.68684	-4.52128	9.32619e-06	0.000100928		TMEM263	-0.203598	9.5155	-2.30607	0.0218896	0.236696
LAMC2	0.720303	11.7816	4.28395	2.5822e-05	0.000279032		IFT57	-0.561178	6.07381	-4.52066	9.35133e-06	0.000101122		PSORS1C1	-0.709653	6.48567	-2.306	0.0218934	0.236696
TPRG1	0.86855	6.12708	4.28394	2.58235e-05	0.000279032		TET3	0.427315	5.59093	4.51584	9.55097e-06	0.000103151		PABPC4	-0.198559	10.4535	-2.30553	0.02192	0.236696
HLA-DQB1	-0.668627	10.0188	-4.28344	2.58778e-05	0.000279404		PRKACB	-0.421195	8.66977	-4.51577	9.55365e-06	0.000103151		TRABD	-0.157718	10.4981	-2.30549	0.0219223	0.236696
FAM210B	-0.434085	11.1698	-4.2822	2.60124e-05	0.000280642		DET1	-0.397646	5.6133	-4.51386	9.63391e-06	0.000103938		ETNK2	-0.357955	7.14014	-2.3051	0.0219444	0.236732
FMN2	-0.895886	3.819	-4.28154	2.60843e-05	0.000281202		GADL1	-0.552157	3.77043	-4.51113	9.74979e-06	0.000105108		WFDC13	0.188592	2.85597	2.30484	0.0219593	0.236732
AGPAT2	0.337409	10.7275	4.27959	2.62988e-05	0.000283297		ARL4D	0.483492	8.7421	4.51036	9.78275e-06	0.000105382		TBX4	-0.252512	5.17392	-2.30426	0.0219927	0.236911
DCX	-0.556304	2.89446	-4.2794	2.63205e-05	0.000283313		FAS	-0.604363	8.84465	-4.50956	9.81701e-06	0.00010567		ATP8B4	-0.308664	5.82935	-2.30341	0.022041	0.237249
ITGB3	-0.488885	6.70139	-4.27712	2.6573e-05	0.000285812		CAPN1	0.39655	10.9525	4.50809	9.88003e-06	0.000106267		IL1RL2	0.224879	6.81708	2.30258	0.0220883	0.237576
SFRP1	-1.07366	7.44376	-4.27666	2.66243e-05	0.000286145		NEFL	1.50957	7.01102	4.50766	9.89896e-06	0.000106389		PAX7	-0.808744	4.0719	-2.30155	0.0221472	0.237915
PECAM1	-0.437256	9.71906	-4.27596	2.67028e-05	0.000286769		DCN	-0.65525	11.4451	-4.50698	9.92848e-06	0.000106625		KIR2DL1	-0.28482	4.61303	-2.30144	0.0221537	0.237915
ENDOG	0.392666	9.29816	4.27493	2.68189e-05	0.000287796		DIP2B	0.481792	9.5445	4.50602	9.96994e-06	0.000106988		ACP5	-0.202983	10.8641	-2.3001	0.0222305	0.238558
MBOAT4	0.373667	3.9323	4.27396	2.69283e-05	0.000288599		ITGB2	-0.51958	6.69064	-4.50391	1.00625e-05	0.000107899		SEZ6L2	0.289052	9.25968	2.2995	0.0222654	0.238613
C6	-0.343544	3.68899	-4.2739	2.69349e-05	0.000288599		BBX	-0.390544	9.5881	-4.50268	1.01167e-05	0.000108397		TBC1D16	-0.225531	8.62306	-2.29942	0.0222696	0.238613
C16orf46	-0.432269	4.62967	-4.27241	2.71036e-05	0.000290186		PADI2	-1.00459	5.10431	-4.50094	1.01938e-05	0.00010914		NYX	0.120236	6.77784	2.29895	0.0222967	0.238684
RAET1E	0.510679	7.09204	4.27206	2.71435e-05	0.000290392		NTNG2	-0.328012	6.56948	-4.50053	1.02117e-05	0.000109249		G3BP1	0.163407	7.99841	2.29872	0.0223102	0.238684
HAUS2	0.281277	7.92332	4.27125	2.72359e-05	0.000291158		IL12RB1	-0.47723	7.17886	-4.49888	1.02857e-05	0.000109957		PLA2G12A	0.166768	8.60802	2.29841	0.022328	0.238692
QRFPR	1.34438	5.62006	4.2658	2.78646e-05	0.000297653		PXDN	-0.751109	9.26836	-4.4985	1.03027e-05	0.000110055		ZDHHC14	-0.209907	8.19238	-2.29751	0.0223802	0.239068
C21orf62	-0.423764	3.51925	-4.26529	2.7924e-05	0.000298061		CXCL14	0.919209	12.5362	4.49667	1.03852e-05	0.000110852		TMEM229B	-0.331246	3.2311	-2.29692	0.0224142	0.23925
RXRA	0.35463	10.3259	4.26275	2.82222e-05	0.000300837		NRK	-1.062	4.80848	-4.49615	1.04091e-05	0.000111022		FHL1	-0.299192	4.84905	-2.29622	0.0224548	0.2395
HRNR	0.474007	3.14179	4.26271	2.82269e-05	0.000300837		APOBEC3A	1.71088	7.75127	4.49435	1.04911e-05	0.000111812		FUT6	0.348959	6.9337	2.29584	0.0224767	0.239553
RBM38	-0.456847	8.17642	-4.26204	2.83067e-05	0.000301459		RNF141	0.47448	9.076	4.49042	1.06724e-05	0.000113658		NALCN	0.209056	5.29836	2.29404	0.0225818	0.24044
CCDC80	-0.581308	4.95256	-4.2613	2.83942e-05	0.000301983		SYDE2	-0.391942	6.16869	-4.49016	1.06843e-05	0.000113683		IL3RA	-0.186471	7.75834	-2.29356	0.0226097	0.24044
ALG3	0.395821	9.7147	4.26126	2.83989e-05	0.000301983		TRPC1	-0.640679	6.68387	-4.49002	1.06909e-05	0.000113683		WNT5B	-0.285393	6.74383	-2.29316	0.022633	0.24044
FURIN	0.374732	10.1903	4.26105	2.84233e-05	0.000302014		PAQR5	0.857206	6.83194	4.48921	1.07288e-05	0.000113997		TBCEL	-0.22161	7.65742	-2.29311	0.0226357	0.24044
WDR48	-0.233997	8.2249	-4.26079	2.84553e-05	0.000302125		S100A5	0.359905	5.79743	4.48904	1.07366e-05	0.000113997		MGAT3	-0.520211	5.79308	-2.29284	0.0226517	0.24044
HK1	0.341834	10.7145	4.26003	2.85451e-05	0.00030285		BCHE	-1.10624	6.63396	-4.48845	1.07645e-05	0.000114206		HVCN1	-0.336017	6.85019	-2.29247	0.0226733	0.24044
SAMD3	-0.541208	4.38726	-4.25978	2.85749e-05	0.000302909		LRRC34	-0.573823	5.70838	-4.48799	1.07857e-05	0.000114345		SETX	-0.18073	8.94682	-2.29214	0.0226923	0.24044
MAGI2	-0.564541	6.31359	-4.25962	2.85938e-05	0.000302909		BLZF1	0.379024	8.56363	4.48699	1.0833e-05	0.00011476		DAB2IP	-0.240397	9.4034	-2.29201	0.0227002	0.24044
BCL2L10	0.513846	7.50228	4.25884	2.86873e-05	0.00030367		C19orf38	-0.599765	5.28242	-4.48661	1.08509e-05	0.000114862		NDUFC1	0.174519	10.2932	2.29178	0.022714	0.24044
ALDH1A2	-0.774625	4.8463	-4.25586	2.90475e-05	0.000307252		PPAN-P2RY11	0.265356	8.64605	4.48265	1.10395e-05	0.000116771		JDP2	-0.20232	9.00188	-2.29146	0.0227322	0.240452
LDLR	0.417476	10.4317	4.25487	2.91682e-05	0.000308297		C5AR1	-0.668845	7.50039	-4.48162	1.10891e-05	0.000117207		DOCK8	-0.254057	7.28293	-2.29021	0.0228057	0.240841
TMEM176B	-0.63198	9.92491	-4.2543	2.92371e-05	0.000308792		FCGR3A	-0.805596	9.68968	-4.48007	1.11643e-05	0.000117913		HSBP1	0.211296	9.8342	2.2897	0.0228358	0.240841
ASPA	-0.523331	4.96448	-4.2524	2.94701e-05	0.000311019		NSL1	-0.292946	9.81314	-4.47703	1.13126e-05	0.000119308		SYNM	-0.449474	8.77239	-2.28931	0.022859	0.240841
TMEM176A	-0.545312	10.0313	-4.25182	2.9542e-05	0.000311544		FASTKD1	0.330154	9.0314	4.47702	1.13133e-05	0.000119308		CHRNG	0.216697	5.46481	2.28919	0.0228659	0.240841
CLIP3	-0.474089	6.60244	-4.25091	2.96537e-05	0.000312488		ACTN2	-0.569943	3.3734	-4.47652	1.13378e-05	0.000119428		CD96	-0.37662	6.46385	-2.28897	0.0228791	0.240841
MROH6	0.449999	8.76185	4.24981	2.97913e-05	0.000313702		ZNF461	-0.63649	5.99673	-4.47644	1.13417e-05	0.000119428		METAP1	0.149482	10.5124	2.28889	0.0228839	0.240841
NBEA	-0.582246	6.65653	-4.24853	2.99507e-05	0.000315145		CDH19	-1.06425	3.9037	-4.4724	1.15427e-05	0.000121453		FAM160B1	-0.167147	8.39886	-2.28868	0.0228963	0.240841
SHROOM4	-0.344326	6.60793	-4.2475	3.00795e-05	0.000316131		APBB2	-0.486751	8.47911	-4.4663	1.18527e-05	0.000124535		SH2D2A	-0.263909	8.01655	-2.28842	0.0229117	0.240841
DHCR24	0.437342	11.2256	4.24742	3.00895e-05	0.000316131		P3H1	-0.500493	8.82732	-4.46628	1.18533e-05	0.000124535		ZDHHC12	-0.213883	10.1224	-2.28776	0.0229504	0.240841
HRG	0.541518	4.09839	4.24474	3.04283e-05	0.000319123		SPRR3	1.29714	11.1695	4.46581	1.18777e-05	0.000124698		TBXA2R	-0.27194	5.52847	-2.28765	0.0229567	0.240841
GPALPP1	-0.399301	6.51782	-4.24471	3.04313e-05	0.000319123		SAMSN1	-0.863943	7.60823	-4.45901	1.22334e-05	0.000128336		BATF	-0.208829	8.83514	-2.28754	0.0229636	0.240841
BPGM	0.416301	10.3179	4.24462	3.04424e-05	0.000319123		FOXC2	-1.08567	4.97936	-4.45877	1.22457e-05	0.00012837		FAM155A	-0.289273	6.34221	-2.28735	0.0229748	0.240841
ZNF285	-0.551731	4.50951	-4.24399	3.05229e-05	0.000319728		ZC4H2	-0.516351	6.71218	-4.45839	1.22664e-05	0.000128424		DHRS1	0.226321	9.2234	2.28643	0.0230293	0.241
PHYHIPL	-0.49409	5.7221	-4.2434	3.05984e-05	0.00032028		GYS1	0.343955	9.63747	4.45833	1.22692e-05	0.000128424		AVIL	-0.277207	6.36524	-2.28629	0.0230377	0.241
KRTAP4-3	0.246729	5.62977	4.24311	3.06349e-05	0.000320423		OSGIN1	0.923349	8.30952	4.45631	1.23771e-05	0.000129458		LCE4A	0.156756	4.5796	2.28597	0.0230565	0.241
MLXIP	-0.287867	9.56548	-4.24107	3.08971e-05	0.000322925		CD300LF	-0.527997	6.54653	-4.45567	1.24114e-05	0.000129719		NAA60	-0.133759	9.53963	-2.28594	0.0230585	0.241
PEBP4	-0.334774	4.71892	-4.2395	3.10993e-05	0.000324797		GGT6	0.550664	8.06922	4.4539	1.2507e-05	0.000130622		C11orf24	-0.207995	10.3261	-2.28492	0.023119	0.241308
MAPRE2	-0.425403	8.20151	-4.23765	3.13399e-05	0.000327066		DLG2	-0.601853	4.28772	-4.45355	1.25259e-05	0.000130722		CMTM7	-0.282397	7.94363	-2.28469	0.0231326	0.241308
SGCD	-0.694378	6.41124	-4.23739	3.13738e-05	0.000327178		ZMYM4	-0.292342	9.21071	-4.45192	1.26149e-05	0.000131552		ERN1	-0.196119	7.95024	-2.28457	0.0231396	0.241308
AQP1	-0.596498	8.52803	-4.23695	3.14319e-05	0.00032754		EREG	1.07522	7.85554	4.45062	1.26858e-05	0.000132194		ANKRD31	0.33407	3.76088	2.28416	0.0231644	0.241388
ITPRIP	0.335553	10.2468	4.2362	3.15302e-05	0.00032832		PTPRO	-0.564962	5.11443	-4.44976	1.27331e-05	0.000132588		DPY19L1	-0.220619	9.24761	-2.28314	0.0232253	0.241803
TBC1D3B	0.312532	7.83829	4.23502	3.16853e-05	0.000329691		SIGLEC8	-0.693615	4.73321	-4.44709	1.2881e-05	0.000134029		DCTN1	-0.152387	10.3754	-2.28291	0.0232387	0.241803
CX3CL1	-0.626398	8.5678	-4.23447	3.17577e-05	0.000330201		DUSP13	0.824143	4.79364	4.44597	1.29436e-05	0.000134581		MPLKIP	0.189428	9.81019	2.28167	0.023313	0.242136
KLK1	0.740708	7.00941	4.2331	3.19402e-05	0.000331852		DNAJC18	-0.427101	3.19607	-4.44371	1.30709e-05	0.000135804		CRADD	0.279906	3.49884	2.28152	0.0233224	0.242136
EIF4G2	0.169206	12.4636	4.23251	3.20186e-05	0.000332338		SMAGP	0.501525	9.44798	4.44323	1.30979e-05	0.000135936		CDC45	-0.252715	9.37405	-2.28151	0.0233224	0.242136
ZNF85	-0.278279	10.3085	-4.23239	3.20342e-05	0.000332338		XG	0.550849	8.55368	4.44314	1.3103e-05	0.000135936		PTK6	0.275272	9.18444	2.28121	0.0233408	0.242148
SLC43A3	-0.454009	9.32277	-4.23124	3.2188e-05	0.000333686		IGFLR1	-0.412917	8.38732	-4.43929	1.33228e-05	0.000138114		PRPS1	-0.24277	6.18763	-2.28025	0.0233983	0.242227
TSNAXIP1	-0.276169	5.01615	-4.23071	3.22591e-05	0.000334177		LRRC3B	-0.750574	3.53863	-4.43847	1.33702e-05	0.000138504		ZMAT2	0.18876	10.5347	2.28023	0.0233998	0.242227
LRRC4C	-0.462095	4.80433	-4.22859	3.25446e-05	0.000336886		ITGBL1	-0.566479	9.27676	-4.43829	1.33802e-05	0.000138506		GLI4	0.194332	9.35152	2.28022	0.0234001	0.242227
BCL10	0.361661	8.269	4.22779	3.26528e-05	0.000337757		SNX9	-0.310071	10.4546	-4.43774	1.3412e-05	0.000138733		CSF1R	-0.268935	9.44892	-2.27959	0.023438	0.24244
RNF175	-0.507047	6.13956	-4.22624	3.28636e-05	0.000339687		KCTD1	0.377201	10.2465	4.43702	1.34539e-05	0.000139063		PHLDB2	-0.393183	7.45267	-2.2791	0.0234676	0.242568
PPP2R5A	0.416418	9.72861	4.22589	3.29125e-05	0.000339706		KRT3	0.430379	6.77489	4.43646	1.34865e-05	0.000139298		PPTC7	-0.162356	10.122	-2.27791	0.0235394	0.243039
C15orf62	0.426784	7.2524	4.22575	3.29309e-05	0.000339706		NRN1	-0.936542	8.62732	-4.43613	1.35058e-05	0.000139394		CAV2	-0.334996	6.44682	-2.27777	0.0235478	0.243039
SCN9A	0.784731	7.01971	4.2257	3.2938e-05	0.000339706		EMX2	-0.966377	3.89419	-4.43436	1.36094e-05	0.000140361		SLC13A4	0.223222	7.10004	2.27727	0.0235783	0.243175
GSC	-0.605935	6.14858	-4.2224	3.33925e-05	0.000344142		RDH13	0.436555	8.83319	4.43363	1.36521e-05	0.000140698		C8orf48	-0.359422	5.27811	-2.27695	0.0235975	0.243195
DNAJB8	0.274004	7.47724	4.22098	3.35896e-05	0.000345919		PLP1	-0.580984	4.81883	-4.43294	1.36931e-05	0.000141016		PTGDR	-0.148963	5.93279	-2.27558	0.0236808	0.243874
IL1RL2	0.378857	6.81708	4.21959	3.37846e-05	0.000347672		PMP22	-0.297671	3.25917	-4.42616	1.40992e-05	0.000145093		TFDP3	0.254979	8.30598	2.27504	0.0237134	0.24394
CCDC7	-0.305914	6.72642	-4.21925	3.38329e-05	0.000347914		TAF9B	-0.371152	8.37576	-4.42412	1.4224e-05	0.00014627		LMAN1L	0.144716	5.73186	2.2749	0.0237219	0.24394
CNGB3	0.510932	5.98619	4.21837	3.39563e-05	0.000348609		ESRRG	-0.822879	5.19663	-4.42024	1.44632e-05	0.000148621		CDKN1A	-0.273442	10.9727	-2.27345	0.0238107	0.244583
CD34	-0.430685	7.19808	-4.21833	3.39622e-05	0.000348609		KIF5A	-0.785433	3.84594	-4.41911	1.45341e-05	0.00014924		SCP2D1	0.179793	3.11939	2.27302	0.0238369	0.244583
PPP1R14B	0.299479	11.2798	4.21811	3.39934e-05	0.000348609		GPR137B	-0.401796	9.55562	-4.41854	1.45695e-05	0.000149419		SP7	0.157415	5.58238	2.27291	0.0238435	0.244583
PRR5	0.257739	7.97965	4.21806	3.39997e-05	0.000348609		CDHR2	0.27248	8.41183	4.41849	1.45728e-05	0.000149419		LOXL1	-0.317885	9.69951	-2.27274	0.0238541	0.244583
NPIPA3	-0.313475	8.63544	-4.21785	3.40291e-05	0.000348655		PPM1K	-0.472038	8.06495	-4.41677	1.4681e-05	0.000150419		ICMT	0.157902	8.58039	2.27009	0.0240163	0.246066
ENSA	0.343302	8.83765	4.21743	3.40889e-05	0.000349014		MICU3	-0.772477	5.44131	-4.41572	1.47476e-05	0.000150903		TCEAL3	-0.282885	4.9155	-2.26957	0.0240489	0.246211
RLN2	-0.654917	3.46522	-4.21697	3.41542e-05	0.000349428		NEFH	-0.528751	5.27881	-4.41568	1.47498e-05	0.000150903		SRD5A2	0.141407	2.47977	2.2693	0.0240654	0.246211
NKAIN1	0.560795	5.09146	4.21528	3.43939e-05	0.000351184		BTBD10	0.30684	9.09724	4.41539	1.47681e-05	0.000150981		VSTM1	-0.426009	4.8355	-2.26867	0.024104	0.246425
ZNF438	-0.292144	7.50012	-4.21527	3.43962e-05	0.000351184		IFT88	-0.360135	7.67192	-4.41353	1.4887e-05	0.000152086		LAMB3	-0.35202	11.3256	-2.26757	0.0241723	0.246559
MICU3	-0.659404	5.44131	-4.21521	3.44037e-05	0.000351184		IGSF9B	-0.937557	4.58947	-4.41308	1.49155e-05	0.000152266		RHOBTB2	-0.202074	7.94181	-2.26723	0.0241931	0.246559
DPF3	-0.5652	3.98448	-4.21506	3.44259e-05	0.000351184		USP27X	-0.388905	7.44474	-4.412	1.4985e-05	0.000152865		PSD4	-0.262411	7.96676	-2.26721	0.0241941	0.246559
ZMYM4	-0.247471	9.21071	-4.21437	3.45237e-05	0.000351926		SHISA4	-0.687606	5.08831	-4.41181	1.49975e-05	0.000152881		CTSZ	-0.262077	9.08723	-2.26691	0.0242131	0.246559
IL19	0.668668	4.6857	4.21102	3.50071e-05	0.000356595		MT1F	-0.518278	9.38765	-4.41012	1.51066e-05	0.000153881		UBE2A	-0.181247	10.7485	-2.26677	0.0242218	0.246559
GADL1	-0.460886	3.77043	-4.21085	3.50324e-05	0.000356595		DHRS11	0.392097	7.35575	4.40531	1.54221e-05	0.000156958		SLITRK3	-0.427215	4.98148	-2.2665	0.0242382	0.246559
EBI3	-0.785902	5.81017	-4.20937	3.52477e-05	0.000358526		GFOD1	0.62371	6.84602	4.40518	1.5431e-05	0.000156958		MAPKAP1	-0.162995	9.79161	-2.26647	0.0242399	0.246559
PDE1C	-0.545677	5.17901	-4.20742	3.55326e-05	0.000361163		LTB	-0.506895	8.9642	-4.40341	1.55483e-05	0.000158037		LOXL3	-0.244598	7.69035	-2.26582	0.0242808	0.246796
DNAJB6	0.442948	7.59383	4.20709	3.55811e-05	0.000361394		LYSMD4	0.365384	8.14557	4.40304	1.5573e-05	0.000158173		SCN2B	0.192637	5.65104	2.26519	0.0243199	0.246929
FN1	-0.642427	12.3809	-4.20398	3.60436e-05	0.000365827		EMP3	-0.617399	10.3649	-4.40234	1.56202e-05	0.000158538		E2F7	-0.330227	5.96131	-2.26504	0.024329	0.246929
RGS14	0.367345	9.30617	4.20234	3.62885e-05	0.000368046		LSM11	-0.340504	7.22448	-4.39915	1.58355e-05	0.000160607		DAP	-0.203638	10.5349	-2.26275	0.0244719	0.247976
KCTD15	0.365892	9.23082	4.2014	3.64292e-05	0.000369207		EFHC1	-0.514311	5.42906	-4.39661	1.60083e-05	0.000162239		ASB7	-0.158912	8.06501	-2.26262	0.02448	0.247976
STX8	-0.186182	10.0705	-4.20118	3.64628e-05	0.000369281		LCA5L	-0.573785	4.58368	-4.39645	1.60194e-05	0.000162239		MEX3B	-0.343186	5.82619	-2.26254	0.0244852	0.247976
ANP32A	-0.360344	9.41633	-4.20043	3.65763e-05	0.000370136		IL22RA2	-0.878062	5.54763	-4.39381	1.62018e-05	0.000163967		CD2	-0.386512	7.852	-2.26223	0.0245047	0.247995
ALX4	-0.524358	4.77773	-4.20026	3.66022e-05	0.000370136		SLCO4A1	0.872863	6.26602	4.3935	1.62237e-05	0.00016407		DLX1	-0.342582	5.39402	-2.26174	0.0245355	0.248128
RAB27B	0.512592	9.25654	4.20004	3.66358e-05	0.000370136		CD164	-0.292362	11.189	-4.39319	1.62452e-05	0.00016417		CDC23	0.160939	9.11234	2.26044	0.0246167	0.248652
DAZAP1	0.214959	8.66629	4.19985	3.66641e-05	0.000370136		RIC8B	-0.440509	6.6008	-4.39258	1.62875e-05	0.000164469		REEP1	-0.441206	5.90333	-2.26035	0.0246227	0.248652
ZNF570	-0.345403	7.33387	-4.19975	3.6679e-05	0.000370136		ZNF385A	0.381899	11.178	4.39243	1.62982e-05	0.000164469		LRRC8E	-0.285606	7.47423	-2.25988	0.024652	0.248769
TMEM130	-0.681072	5.75914	-4.19928	3.67513e-05	0.0003706		NINJ1	-0.468784	10.7002	-4.39178	1.63435e-05	0.000164807		SIX4	-0.378734	8.17603	-2.25921	0.0246942	0.248935
ZNF732	-0.307149	9.98984	-4.19804	3.69393e-05	0.000372228		LAIR2	-0.648571	6.69055	-4.38901	1.6538e-05	0.00016665		FREM1	-0.35787	4.22903	-2.25906	0.0247039	0.248935
NDUFA4L2	0.949834	10.3595	4.19625	3.72135e-05	0.000374723		THEMIS2	-0.486742	9.11883	-4.38566	1.67772e-05	0.000168828		PAICS	0.168021	10.9126	2.25864	0.0247301	0.249021
MITF	-0.325497	4.46411	-4.19567	3.73039e-05	0.000375364		ZNF354C	-0.670102	4.5721	-4.38565	1.67782e-05	0.000168828		GALNT18	-0.272858	8.41576	-2.25792	0.0247759	0.249257
KIRREL3	-0.397602	5.17211	-4.19286	3.77382e-05	0.000379462		TMSB4X	-0.332798	12.9603	-4.38507	1.68198e-05	0.000169125		AGPAT5	0.27152	7.01153	2.25723	0.0248195	0.249257
TBXAS1	-0.457051	7.42167	-4.18953	3.82616e-05	0.00038445		ZNF441	-0.301197	6.56457	-4.38409	1.68903e-05	0.000169712		PGF	-0.386477	7.79146	-2.25704	0.0248312	0.249257
NDRG4	0.560007	9.72316	4.18761	3.85657e-05	0.000387228		ZNF566	-0.52947	5.84045	-4.38261	1.69975e-05	0.000170668		CCDC27	0.216397	4.85988	2.25701	0.024833	0.249257
SKI	-0.310483	9.39356	-4.18688	3.86818e-05	0.000388117		APH1B	-0.415715	8.44351	-4.38232	1.70186e-05	0.000170758		FBN2	-0.548184	6.39147	-2.25687	0.0248423	0.249257
C17orf99	0.591084	5.071	4.18669	3.87118e-05	0.00038814		TMEM230	-0.312286	10.8961	-4.38141	1.70847e-05	0.000171299		PDGFRB	-0.243025	10.1634	-2.2559	0.0249039	0.249697
LYNX1	0.569684	9.27027	4.18577	3.88591e-05	0.00038934		SSR2	-0.262413	11.4239	-4.37985	1.71995e-05	0.000172326		METTL7B	0.319307	6.86866	2.25542	0.0249339	0.24982
E2F5	-0.573943	7.45352	-4.18539	3.89199e-05	0.000389671		GALNT3	0.645432	9.19785	4.37954	1.72223e-05	0.000172432		SGCE	-0.394488	8.38437	-2.25481	0.0249731	0.250034
KDM3B	-0.280445	9.28126	-4.18418	3.91148e-05	0.000391343		SIGLEC9	-0.396171	5.40863	-4.37858	1.72925e-05	0.000173011		DOK2	-0.253154	8.11895	-2.25398	0.025026	0.250385
BTN3A1	-0.448309	9.55127	-4.18274	3.93477e-05	0.000393393		RGPD3	-0.271278	8.36783	-4.37759	1.73659e-05	0.000173622		PMAIP1	-0.236719	10.2829	-2.25274	0.0251053	0.250753
TIGD4	-0.614323	3.93241	-4.1796	3.98608e-05	0.000398239		LYRM9	-0.458746	6.913	-4.37638	1.74563e-05	0.000174402		GADD45B	-0.254978	9.3228	-2.25257	0.025116	0.250753
TXNDC15	-0.307409	7.46049	-4.17562	4.05194e-05	0.000404532		SGIP1	-0.637999	6.05619	-4.37372	1.76553e-05	0.000176264		PRKAG3	0.206799	3.61357	2.25257	0.0251163	0.250753
CADM2	-0.462884	3.19033	-4.17514	4.06001e-05	0.00040505		CADM1	-0.775708	7.45307	-4.3712	1.78468e-05	0.000178049		OR51T1	0.238017	5.00222	2.25131	0.0251967	0.25127
UTP23	-0.423029	5.14745	-4.17475	4.06651e-05	0.00040541		ARHGDIB	-0.702833	7.87132	-4.36809	1.80847e-05	0.000180295		PRKCA	-0.278663	7.97681	-2.2512	0.0252039	0.25127
CNPY4	-0.374839	8.24394	-4.17431	4.07382e-05	0.000405758		LILRB2	-0.562394	7.55643	-4.3672	1.81538e-05	0.000180855		GPR101	0.186166	3.67804	2.25064	0.0252396	0.251447
NOTCH4	-0.386321	7.71055	-4.1742	4.07578e-05	0.000405758		GPR173	-0.457922	5.0556	-4.36695	1.81726e-05	0.000180914		MYZAP	0.300724	6.58367	2.25029	0.0252625	0.251497
FZD1	-0.489087	10.0226	-4.17128	4.12498e-05	0.00041006		RREB1	0.439015	9.35717	4.36569	1.82706e-05	0.000181762		PPIA	0.210985	10.9042	2.24935	0.025323	0.251615
ZMYM3	-0.336884	8.01902	-4.17121	4.12617e-05	0.00041006		SUCLG1	0.271428	10.1881	4.36365	1.843e-05	0.000183218		C2CD5	0.180957	9.46887	2.24926	0.0253286	0.251615
MAP3K3	-0.276449	8.70602	-4.17112	4.12775e-05	0.00041006		TMPRSS11A	1.2734	8.24348	4.36336	1.84531e-05	0.000183317		SEMA6D	-0.484468	6.56984	-2.24925	0.0253295	0.251615
GNAI3	0.293965	7.72335	4.16811	4.17913e-05	0.00041471		FAM47E	-0.598204	4.83927	-4.36262	1.85112e-05	0.000183765		MAGEC3	0.139859	4.62343	2.24898	0.0253468	0.251615
LARP6	-0.46082	8.03247	-4.16803	4.18046e-05	0.00041471		VSTM4	-0.653412	6.58408	-4.36085	1.86516e-05	0.000184939		TCF21	-0.399668	6.52303	-2.24865	0.0253678	0.251615
KCTD8	-0.605218	3.64563	-4.16584	4.21834e-05	0.000418172		PTPRG	-0.491279	6.99929	-4.3608	1.86559e-05	0.000184939		SLC2A1	-0.246832	12.2849	-2.24844	0.0253818	0.251615
ZNF556	0.575985	6.88651	4.16425	4.24591e-05	0.000420608		SPHKAP	0.535921	4.7169	4.36	1.87194e-05	0.000185439		OR1D2	0.135327	5.00213	2.2464	0.0255135	0.25269
SOX21	0.92758	7.29944	4.16312	4.26571e-05	0.000422272		COTL1	-0.423174	10.2315	-4.35904	1.87956e-05	0.000186062		PDE8A	-0.205565	8.15065	-2.24595	0.0255426	0.25269
BTLA	-0.760682	4.71025	-4.16202	4.28512e-05	0.000423895		ZNF671	-0.348621	5.39415	-4.35887	1.88094e-05	0.000186067		LPCAT4	-0.226538	8.02369	-2.24578	0.0255538	0.25269
ZKSCAN7	-0.462154	4.722	-4.161	4.30307e-05	0.000425371		NAT14	-0.444273	8.18398	-4.35848	1.88411e-05	0.000186249		RHOH	-0.376122	6.43754	-2.24565	0.0255623	0.25269
IFT88	-0.303532	7.67192	-4.15984	4.3235e-05	0.00042709		BMP5	-0.799075	5.07475	-4.35739	1.89284e-05	0.000186828		PFKP	0.201304	10.836	2.24447	0.0256388	0.252963
PRKD3	-0.438507	8.78668	-4.15919	4.33511e-05	0.000427936		CCDC65	-0.416479	5.04836	-4.35731	1.89352e-05	0.000186828		CATSPER3	0.140722	5.73886	2.24446	0.02564	0.252963
CIITA	-0.614111	6.86103	-4.15738	4.36744e-05	0.000430561		HRNR	0.541831	3.14179	4.35725	1.89395e-05	0.000186828		PPP2R5E	0.200081	10.1229	2.2444	0.0256439	0.252963
ZNF780B	-0.328134	6.86105	-4.15736	4.36783e-05	0.000430561		ST6GALNAC3	-0.63687	5.48846	-4.35605	1.9037e-05	0.000187658		GIMAP6	-0.249304	7.6151	-2.24325	0.0257186	0.253451
PTTG1IP	-0.257052	11.2549	-4.1569	4.37612e-05	0.000430968		CASD1	-0.450667	7.58888	-4.35578	1.90588e-05	0.000187704		TMEM184A	0.294949	6.60508	2.24288	0.0257426	0.253451
LIN7B	0.349778	7.95979	4.15679	4.3781e-05	0.000430968		REEP4	0.476684	10.5173	4.35566	1.90684e-05	0.000187704		PRRG2	0.231082	6.13164	2.24281	0.0257474	0.253451
ZNF32	-0.400179	9.09881	-4.15607	4.3909e-05	0.000431925		PELI2	-0.677605	8.00621	-4.35483	1.91357e-05	0.000188235		CTSD	-0.184012	12.3899	-2.24189	0.0258077	0.253706
SHC4	-0.526002	5.76798	-4.1557	4.39771e-05	0.00043207		KRTAP4-3	0.282911	5.62977	4.35073	1.94722e-05	0.000191411		ZC3H12C	-0.267009	7.91721	-2.24171	0.0258196	0.253706
AHSG	0.580323	3.8763	4.15565	4.39852e-05	0.00043207		RNF5	-0.299482	10.0129	-4.35029	1.9509e-05	0.000191639		FAT1	-0.233464	9.91847	-2.24158	0.0258276	0.253706
HAMP	0.518591	7.54223	4.15489	4.41234e-05	0.000433125		IL1F10	0.442962	7.69458	4.34926	1.95946e-05	0.000192344		GSX1	0.202733	7.20352	2.23977	0.025947	0.254583
ADAMDEC1	-0.880397	6.62747	-4.1532	4.44301e-05	0.00043583		IFFO2	0.615203	9.99246	4.3484	1.96665e-05	0.000192916		SYT15	0.201609	7.26001	2.23949	0.0259653	0.254583
PTH1R	-0.423635	4.80528	-4.15289	4.44854e-05	0.000436068		RGS3	-0.450084	6.60981	-4.34643	1.98318e-05	0.000194402		APLNR	-0.270428	7.98893	-2.2394	0.0259712	0.254583
MMP3	1.22095	8.07109	4.15246	4.45637e-05	0.000436531		PPIP5K1	0.428027	7.27945	4.34503	1.99495e-05	0.000195419		CYB561D2	-0.139419	8.94789	-2.23847	0.0260325	0.255006
TBC1D19	-0.327616	7.78333	-4.1495	4.51076e-05	0.000441551		TMF1	-0.329606	7.98147	-4.34368	2.00644e-05	0.000196408		VDAC1	0.132664	11.7631	2.23808	0.0260582	0.25508
PCDH18	-0.584669	6.84074	-4.14841	4.53104e-05	0.000443228		IKZF3	-0.907361	6.64387	-4.33874	2.04895e-05	0.000200429		CPT2	0.154207	9.1918	2.23728	0.0261108	0.255307
NDST2	0.292115	6.47109	4.14807	4.53734e-05	0.000443535		HCST	-0.598628	9.27211	-4.33837	2.05215e-05	0.000200603		RAX	0.152361	5.29693	2.23718	0.0261177	0.255307
ACOT11	0.388239	7.00206	4.1477	4.54417e-05	0.000443894		ASPRV1	1.33153	7.39647	4.33744	2.06034e-05	0.000201263		UBE2Q2	-0.182286	9.41939	-2.23664	0.0261533	0.255332
QSOX1	0.335919	9.55744	4.14381	4.61717e-05	0.000450711		EPM2A	-0.304314	7.48158	-4.33524	2.07964e-05	0.000203007		IGF2BP3	-0.477513	5.19553	-2.23659	0.0261566	0.255332
ICOSLG	-0.430597	7.11577	-4.14358	4.62152e-05	0.000450823		HEPHL1	1.05515	6.14486	4.33356	2.09445e-05	0.000204311		MIDN	-0.143484	10.7894	-2.23606	0.0261918	0.255497
CACNA2D3	0.76384	7.00579	4.14163	4.65859e-05	0.000454124		KLRG1	-0.603676	4.26352	-4.33186	2.10959e-05	0.000205645		RORA	-0.247143	8.81769	-2.23577	0.0262115	0.255512
BPI	-0.521183	3.17009	-4.1409	4.67246e-05	0.000455159		KL	-0.652257	4.19115	-4.33166	2.11137e-05	0.000205676		MTCH1	-0.11339	11.4977	-2.23513	0.0262535	0.255704
SLCO4A1	0.735558	6.26602	4.14031	4.68371e-05	0.00045594		PPP1R13L	0.440689	10.8832	4.33059	2.12099e-05	0.00020647		PPP2CA	0.137623	10.7711	2.23492	0.0262676	0.255704
MRRF	0.337211	8.98703	4.13728	4.74224e-05	0.000461317		KLF4	0.631544	9.5596	4.32921	2.13341e-05	0.000207535		UBE2B	0.205147	9.1342	2.23444	0.0263	0.255736
TNK2	0.303374	9.73044	4.13696	4.74839e-05	0.000461596		CSGALNACT2	-0.462087	8.96512	-4.32837	2.14102e-05	0.000208131		MTERF4	0.255846	6.84856	2.23433	0.0263073	0.255736
LILRB4	-0.468351	5.41254	-4.13674	4.75263e-05	0.000461689		CD300A	-0.666389	6.69164	-4.32724	2.15132e-05	0.000208988		PMVK	0.227173	9.99256	2.23396	0.0263318	0.255797
LCE2D	0.663508	5.93381	4.13651	4.7572e-05	0.000461813		CEACAM7	1.06333	7.89134	4.32648	2.15822e-05	0.000209445		CLDND2	0.2745	4.45418	2.23366	0.0263515	0.255811
CPD	-0.412093	8.84175	-4.1341	4.80411e-05	0.000466045		FILIP1	-0.702233	6.34445	-4.3264	2.15902e-05	0.000209445		C1QTNF5	-1.78646	7.5912	-2.23272	0.0264147	0.255974
SPATA7	-0.49853	6.70206	-4.13357	4.8145e-05	0.000466731		RFX3	-0.367633	4.96144	-4.32421	2.17908e-05	0.000211246		NEURL1B	-0.24504	8.44495	-2.23262	0.0264213	0.255974
GPR34	-0.626174	7.35357	-4.1333	4.81996e-05	0.000466938		SHISA2	-1.43504	7.36623	-4.32391	2.18183e-05	0.000211366		LIMA1	-0.217484	10.964	-2.23259	0.0264229	0.255974
EOGT	-0.374431	8.46859	-4.13162	4.85314e-05	0.000469828		CFAP43	-0.614844	3.07865	-4.32299	2.1904e-05	0.00021205		EN1	-0.507566	8.22491	-2.2323	0.0264423	0.255986
ATP9A	-0.397503	9.86183	-4.12952	4.89486e-05	0.000473541		NAP1L1	-0.399275	9.53862	-4.32214	2.19825e-05	0.000212664		SLC26A4	-0.27736	3.74152	-2.23062	0.026555	0.256703
PHRF1	0.214093	10.3025	4.12654	4.95476e-05	0.000478995		CR1L	-0.606316	4.14352	-4.32188	2.20066e-05	0.00021275		LTB4R	0.249488	8.82651	2.23024	0.0265804	0.256703
IGSF9B	-0.78392	4.58947	-4.12638	4.95806e-05	0.000478995		RBM24	-0.789969	4.26754	-4.3217	2.20238e-05	0.00021277		UBR3	0.300715	7.84891	2.23017	0.0265854	0.256703
PRRG1	0.373353	5.81524	4.12532	4.97953e-05	0.000480738		GDPD5	-0.380334	5.95196	-4.31987	2.21943e-05	0.00021427		CCR8	-0.397778	5.68393	-2.23011	0.0265895	0.256703
PILRA	-0.353832	9.21651	-4.12507	4.98454e-05	0.000480892		CCDC51	0.394976	8.88146	4.31851	2.23226e-05	0.000215249		CCDC175	-0.119815	2.29723	-2.22839	0.0267051	0.257641
NPTX2	-1.02864	6.16482	-4.12231	5.04104e-05	0.000485905		VPS11	-0.286897	9.25899	-4.31847	2.23264e-05	0.000215249		TEDDM1	-0.225564	3.22887	-2.22713	0.0267902	0.258286
SSTR2	-0.572805	5.84687	-4.12219	5.04342e-05	0.000485905		ZNF347	-0.567377	6.67225	-4.3163	2.25323e-05	0.000217086		POLR1D	0.181985	9.78844	2.22671	0.0268187	0.258383
SNX24	0.318467	8.88386	4.12044	5.07945e-05	0.000489041		DPT	-0.749777	8.23474	-4.31552	2.26062e-05	0.000217649		GABARAPL2	0.146449	10.2625	2.22612	0.0268591	0.258595
MYH14	0.513895	9.00819	4.1196	5.09694e-05	0.00049014		INTS5	0.315365	8.65477	4.31519	2.26382e-05	0.000217808		MAP3K12	-0.140702	6.75512	-2.2251	0.026928	0.258974
DUSP26	-0.338149	6.68254	-4.11956	5.09784e-05	0.00049014		TRIO	-0.405119	9.27323	-4.31246	2.29001e-05	0.000220176		ADAMTSL2	-0.168776	6.37376	-2.22499	0.0269354	0.258974
FIG4	-0.352223	7.92662	-4.11879	5.11383e-05	0.000491341		AHNAK	0.408919	11.472	4.31161	2.29823e-05	0.000220816		MRPL41	-0.182312	11.4142	-2.2244	0.026976	0.259188
UBE2Q2	0.308563	9.41939	4.11829	5.12414e-05	0.000491994		LRRC8E	0.560143	7.47423	4.31116	2.30263e-05	0.000221087		TMEM185A	-0.16391	8.52972	-2.22337	0.0270457	0.259311
GPBAR1	-0.218683	6.19484	-4.11808	5.12852e-05	0.000492079		TTC3	-0.377989	9.69541	-4.31016	2.31235e-05	0.000221869		BCHE	-0.532954	6.63396	-2.2231	0.0270642	0.259311
NKAP	-0.294269	5.94	-4.11759	5.13883e-05	0.000492488		FN3K	-0.627368	5.95124	-4.3079	2.3346e-05	0.00022385		SELPLG	-0.244338	6.44586	-2.22301	0.0270703	0.259311
RASAL1	0.507761	7.27624	4.11747	5.14142e-05	0.000492488		CDH2	-0.549837	2.64744	-4.30706	2.34286e-05	0.00022449		ABI1	0.217865	8.92706	2.22273	0.0270899	0.259311
CCDC110	-0.434278	4.15187	-4.11738	5.1433e-05	0.000492488		CTSB	-0.356073	12.2311	-4.30489	2.36438e-05	0.000226397		DOK4	0.211457	8.23428	2.2226	0.0270984	0.259311
C1S	-0.446121	11.49	-4.1162	5.16811e-05	0.000493951		TOLLIP	0.412825	8.28323	4.30448	2.36847e-05	0.000226634		HAPLN3	-0.236168	8.83274	-2.22258	0.0270997	0.259311
CARD10	0.495611	7.73969	4.1161	5.17009e-05	0.000493951		MIA	-1.15838	5.78121	-4.30332	2.38011e-05	0.000227593		PTPN9	-0.157699	8.17904	-2.22215	0.027129	0.259416
FRMD8	0.290037	10.1702	4.11606	5.17101e-05	0.000493951		LIMS2	-0.515291	7.97675	-4.30237	2.38966e-05	0.000228351		GCOM1	0.20836	5.80988	2.22181	0.0271524	0.259462
KRTAP20-3	0.61558	7.24038	4.11598	5.17265e-05	0.000493951		OSBPL5	-0.354412	8.57509	-4.30101	2.40333e-05	0.000229497		BIVM-ERCC5	0.115969	8.91788	2.22077	0.0272237	0.259967
TFPI	-0.538777	8.51939	-4.11523	5.18844e-05	0.000495122		P4HA3	-0.657028	5.93689	-4.30086	2.40493e-05	0.000229497		OR51F2	-0.104087	2.27016	-2.22043	0.027247	0.260013
SAMD15	-0.597699	5.19016	-4.11358	5.22345e-05	0.000498125		PMVK	0.44952	9.99256	4.29976	2.41607e-05	0.000230404		WIPF1	-0.282036	6.5201	-2.22001	0.027276	0.260113
CORO2A	0.42444	9.09519	4.11314	5.23281e-05	0.000498679		CD52	-0.662553	8.23751	-4.29676	2.44678e-05	0.000233175		COL6A2	-0.281227	12.5123	-2.21968	0.0272989	0.260155
MEGF9	0.470132	9.05315	4.10986	5.30298e-05	0.000505023		ARHGAP44	-0.522085	5.08149	-4.29334	2.48221e-05	0.000236391		OR51A2	0.185577	3.31063	2.21913	0.0273364	0.260203
BVES	-0.593108	6.30497	-4.10667	5.3722e-05	0.000511269		C8orf48	-0.696232	5.27811	-4.29023	2.51497e-05	0.000239349		NSMCE2	0.177808	9.67443	2.21907	0.0273411	0.260203
ENY2	-0.420558	6.92356	-4.10449	5.42016e-05	0.000515484		SKI	-0.355688	9.39356	-4.28914	2.52654e-05	0.000240286		MMD	-0.240439	9.84151	-2.21821	0.0274002	0.26059
FAM107A	-0.440718	6.24368	-4.10392	5.43262e-05	0.00051632		ABCB4	-0.460048	4.68768	-4.28864	2.53178e-05	0.000240622		IRAK4	-0.180159	8.26302	-2.21719	0.0274704	0.260925
METTL14	-0.248935	8.54322	-4.10371	5.43725e-05	0.00051641		STARD3NL	-0.511959	8.74618	-4.28812	2.53735e-05	0.000240988		ZNF189	-0.192695	8.07087	-2.21716	0.0274727	0.260925
ATP1A2	-0.574151	4.62166	-4.10281	5.45715e-05	0.00051795		PDS5B	-0.549763	6.64839	-4.28506	2.57024e-05	0.000243947		OR5D18	0.14714	2.68385	2.21686	0.0274931	0.260943
MPHOSPH8	-0.262067	8.75035	-4.10183	5.47904e-05	0.000519677		RNF157	-0.54068	5.01356	-4.28453	2.57597e-05	0.000244325		SLC35F3	-0.461117	6.70846	-2.21623	0.0275369	0.261127
PTPRU	-0.566299	8.35767	-4.09871	5.54867e-05	0.000525925		CALCOCO1	-0.387573	7.58181	-4.28392	2.58251e-05	0.00024478		CFAP52	0.219488	5.73663	2.21579	0.0275674	0.261127
CD4	-0.649414	7.72176	-4.0952	5.62833e-05	0.000532899		SERPINB11	0.888684	9.51065	4.2826	2.59689e-05	0.000245978		TRIP11	0.230004	9.27411	2.21556	0.0275838	0.261127
ARHGDIA	0.300352	11.1724	4.09513	5.62983e-05	0.000532899		KIFC2	0.579829	8.92905	4.28048	2.62013e-05	0.000248012		ACVRL1	-0.228329	7.85423	-2.21529	0.0276024	0.261127
ATG4D	0.246133	9.73112	4.09412	5.65303e-05	0.000534734		ANKRD40	-0.262904	9.48806	-4.27886	2.638e-05	0.000249535		EME2	0.271723	7.37787	2.21508	0.0276167	0.261127
PRR3	-0.409872	7.37305	-4.09148	5.71378e-05	0.000540117		LRP3	-0.576034	8.23493	-4.27867	2.64005e-05	0.000249561		CAND2	-0.308656	6.89109	-2.21489	0.0276299	0.261127
RNF217	0.413434	8.95708	4.08901	5.77133e-05	0.000544872		TM6SF1	-0.44158	5.45249	-4.27787	2.64903e-05	0.000250242		FUT5	0.264062	5.63053	2.21424	0.0276755	0.261127
ZC3H6	-0.343093	6.94551	-4.08899	5.77184e-05	0.000544872		SH3D21	0.559578	6.6584	4.27491	2.68207e-05	0.000253053		STX2	-0.198197	9.31129	-2.21421	0.0276776	0.261127
EPS8L1	0.635535	7.8231	4.08734	5.81057e-05	0.00054816		CASZ1	0.535299	8.41667	4.27488	2.68239e-05	0.000253053		CDS1	0.249961	9.05285	2.21418	0.0276798	0.261127
LZTS2	-0.304139	9.77067	-4.08478	5.8711e-05	0.000553499		PLOD1	-0.467407	10.2852	-4.27452	2.68642e-05	0.000253263		FNDC1	-0.439957	9.23383	-2.2124	0.0278035	0.262118
BTN3A2	-0.542625	8.98015	-4.08236	5.92866e-05	0.00055855		PRKCQ	-0.647429	5.72847	-4.27416	2.69051e-05	0.000253478		SLC31A2	-0.272703	8.37598	-2.21169	0.0278533	0.262253
KCTD21	0.266543	8.59076	4.08168	5.94518e-05	0.00055971		MMD	-0.476276	9.84151	-4.274	2.69234e-05	0.000253481		ZNF253	0.240417	7.70096	2.21163	0.0278575	0.262253
ADRA1A	0.353445	7.20947	4.08152	5.94894e-05	0.00055971		SLC2A3	-0.531625	8.11205	-4.27328	2.70043e-05	0.000254072		TXNL4A	0.180377	9.65578	2.2114	0.0278739	0.262253
TMPRSS11A	1.06483	8.24348	4.08027	5.97907e-05	0.000562115		NUAK2	0.475069	9.20852	4.27294	2.70435e-05	0.000254271		TMEM52	0.267325	6.81549	2.21072	0.0279215	0.262422
STXBP6	-0.796157	6.11034	-4.08013	5.9825e-05	0.000562115		IMP3	0.296956	10.2409	4.27265	2.70764e-05	0.00025441		TRPC4	-0.286225	5.5353	-2.21022	0.0279567	0.262422
ALDH2	-0.474788	10.1647	-4.07919	6.00533e-05	0.000563883		GRB7	0.493696	9.13495	4.27201	2.7149e-05	0.000254868		LMOD1	-0.429102	9.15408	-2.21004	0.0279689	0.262422
TRPV4	0.481243	8.03288	4.07544	6.09707e-05	0.000572114		GAS1	-0.87903	9.31553	-4.2719	2.71615e-05	0.000254868		INTS4	0.258135	6.21314	2.20998	0.0279732	0.262422
F11R	0.261064	11.7855	4.07237	6.17301e-05	0.000578578		TTLL7	-0.655008	6.63302	-4.27111	2.7252e-05	0.000255546		CNOT8	0.174555	9.59805	2.20981	0.0279852	0.262422
ITGB2	-0.4201	6.69064	-4.07232	6.17419e-05	0.000578578		CCDC85C	0.459141	7.66077	4.2701	2.73671e-05	0.000256455		CDH5	-0.182547	7.63238	-2.20803	0.0281108	0.263424
ZC2HC1A	-0.428297	8.57646	-4.07215	6.17845e-05	0.000578591		SPIN1	-0.316639	10.3895	-4.26971	2.7412e-05	0.000256544		IL4I1	-0.315607	8.84683	-2.20743	0.0281529	0.263499
EVI2B	-0.552963	9.60263	-4.07158	6.19277e-05	0.000579546		LDOC1	-0.937051	9.0498	-4.2697	2.74131e-05	0.000256544		NRF1	-0.123932	8.05774	-2.20703	0.0281814	0.263499
ESRRA	0.298541	7.90313	4.07078	6.21282e-05	0.0005809		CUBN	-0.568148	4.39341	-4.26868	2.75302e-05	0.000257468		GFOD2	0.179746	8.05471	2.2069	0.0281902	0.263499
FRG1	-0.235002	10.8413	-4.07067	6.21551e-05	0.0005809		ENPP6	-0.792045	3.69567	-4.26785	2.76257e-05	0.000258189		TMTC2	0.264156	7.33581	2.20662	0.0282105	0.263499
FBLIM1	0.42113	8.49312	4.0698	6.23735e-05	0.000582554		RAB11FIP2	-0.365227	7.63002	-4.2644	2.80283e-05	0.000261778		GUCA1C	-0.264315	3.51546	-2.20645	0.0282222	0.263499
ATXN3L	0.363854	4.61003	4.06902	6.25691e-05	0.000583993		FRMD5	-0.687699	4.4073	-4.26111	2.8417e-05	0.000265054		APRT	0.156751	11.861	2.20632	0.0282313	0.263499
OTOGL	-0.287246	2.38233	-4.06825	6.27648e-05	0.00058543		CC2D2B	-0.359501	4.67612	-4.26096	2.84342e-05	0.000265054		RPL36AL	0.121782	12.7978	2.20493	0.0283301	0.264245
CACNA1D	-0.384425	4.63842	-4.06782	6.28745e-05	0.000586064		CLEC2D	-0.550664	4.33864	-4.26095	2.84357e-05	0.000265054		WDR54	-0.278266	9.18919	-2.20429	0.0283752	0.26449
ADH5	-0.42222	9.32818	-4.06755	6.29431e-05	0.000586085		ANGPTL7	-0.561006	3.76312	-4.25883	2.86895e-05	0.000267243		LURAP1L	-0.428189	6.69943	-2.20357	0.0284265	0.264764
BBS9	-0.307735	8.32761	-4.06748	6.29602e-05	0.000586085		VAMP5	-0.501434	9.67327	-4.25848	2.87306e-05	0.000267299		NELFB	-0.173601	9.88272	-2.20335	0.0284423	0.264764
PEX16	0.252836	9.90477	4.06722	6.30257e-05	0.000586306		GCOM1	0.410566	5.80988	4.25846	2.87336e-05	0.000267299		NR4A3	-0.303806	6.31017	-2.20186	0.0285491	0.265201
FAM227B	-0.361504	2.73435	-4.06697	6.30907e-05	0.000586523		SFRP2	-0.94072	11.2579	-4.25812	2.87747e-05	0.000267504		RHCE	0.154595	6.94373	2.20166	0.0285632	0.265201
P2RX3	0.441741	6.18075	4.06622	6.32821e-05	0.000587912		FGF10	-0.573647	4.63852	-4.25702	2.89074e-05	0.00026856		ZNF385A	-0.186189	11.178	-2.20157	0.0285695	0.265201
CD84	-0.571277	6.45255	-4.06401	6.38467e-05	0.000592766		BCL2L10	0.574196	7.50228	4.25566	2.90715e-05	0.000269906		CCSER1	-0.39002	3.63779	-2.20152	0.0285732	0.265201
TYRP1	-0.862204	5.40244	-4.06383	6.38939e-05	0.000592812		ZBTB7C	0.74178	5.40433	4.2546	2.92005e-05	0.000270923		LAX1	-0.316465	6.62652	-2.20137	0.0285836	0.265201
VWA5B2	0.249311	6.08711	4.06251	6.42344e-05	0.000595578		DMXL2	-0.386599	8.3561	-4.25445	2.92196e-05	0.000270923		ZNF675	-0.46531	3.65449	-2.19983	0.0286946	0.266055
POLR3G	0.397756	7.55626	4.06229	6.42918e-05	0.000595717		COLQ	-0.466613	3.8663	-4.25126	2.96105e-05	0.000274365		CIB4	0.189038	3.92922	2.19932	0.0287314	0.26622
TMEM230	-0.258881	10.8961	-4.06176	6.44282e-05	0.000596587		AKAP13	-0.295282	9.87021	-4.25049	2.97066e-05	0.000275075		ARRDC1	-0.184188	9.18426	-2.19833	0.0288023	0.266562
FRMD3	-0.29525	5.29266	-4.06006	6.48707e-05	0.000600289		KIF27	-0.375615	7.29173	-4.24954	2.98249e-05	0.000275988		CCBE1	-0.351132	4.673	-2.19827	0.0288063	0.266562
PAK3	-0.590747	4.22238	-4.0597	6.49664e-05	0.000600779		ALPK3	-0.458972	6.98662	-4.24866	2.99335e-05	0.000276811		ROM1	0.151282	7.57689	2.19752	0.0288607	0.266807
METTL21A	-0.390655	6.89486	-4.05932	6.50661e-05	0.000600966		SCG2	-0.790877	5.79337	-4.24802	3.00145e-05	0.000277377		RFX7	0.297879	5.10725	2.19715	0.0288873	0.266807
SLC19A2	0.342025	8.62543	4.05929	6.50722e-05	0.000600966		PTBP3	0.347305	11.2345	4.24673	3.01767e-05	0.000278693		ERC2	-0.324553	4.91934	-2.19712	0.0288897	0.266807
IMP3	0.252173	10.2409	4.05747	6.55513e-05	0.000604992		GIT2	-0.254651	7.49728	-4.24654	3.01997e-05	0.000278722		NKD1	-0.251061	6.86397	-2.19682	0.028911	0.266828
IL1RL1	0.771247	6.20189	4.05574	6.60105e-05	0.000608831		CDCP1	0.53497	9.40109	4.24557	3.03231e-05	0.000279678		PARP15	-0.345743	5.15913	-2.19627	0.0289508	0.26702
IL1R2	0.977071	7.95175	4.05499	6.62078e-05	0.00061025		RETSAT	0.409822	7.12196	4.24357	3.0576e-05	0.000281824		LRP12	-0.338146	8.05536	-2.19568	0.0289935	0.267238
ADAMTSL1	-0.386553	6.49407	-4.05462	6.63079e-05	0.000610772		ZNF618	-0.572067	7.94717	-4.2433	3.06108e-05	0.000281961		MCAM	-0.206658	10.3298	-2.19483	0.0290558	0.267637
DCUN1D3	0.367788	7.97095	4.05435	6.63806e-05	0.000611041		ZXDB	-0.439678	6.69979	-4.2428	3.06743e-05	0.00028236		ST3GAL3	-0.211121	5.29735	-2.19385	0.0291265	0.267947
FRA10AC1	-0.512504	5.37126	-4.05266	6.68332e-05	0.000614804		BPI	-0.596992	3.17009	-4.24151	3.08402e-05	0.000283701		TNFRSF25	-0.246451	8.62425	-2.19381	0.0291297	0.267947
SAP18	-0.413212	8.05898	-4.05073	6.73534e-05	0.000619184		TUB	-0.734284	6.87588	-4.24088	3.09218e-05	0.000284266		SHROOM4	-0.193421	6.60793	-2.1935	0.0291523	0.267947
SH3D21	0.474091	6.6584	4.05023	6.74878e-05	0.000620014		CCDC28B	-0.453068	7.5735	-4.23952	3.10973e-05	0.000285591		UNK	-0.184551	8.09058	-2.19331	0.0291657	0.267947
DOT1L	0.26556	8.66452	4.04972	6.76274e-05	0.000620731		ENSA	0.385913	8.83765	4.23945	3.11066e-05	0.000285591		PDE1A	-0.259904	6.27375	-2.19171	0.0292825	0.268752
SLC6A4	0.44851	5.47099	4.04962	6.76542e-05	0.000620731		KRTAP19-1	0.440169	8.51447	4.23773	3.13292e-05	0.000287447		MPPE1	-0.184791	7.33196	-2.19159	0.0292917	0.268752
NHLRC2	-0.223649	9.3694	-4.04919	6.77714e-05	0.0006214		ACSM5	-0.47003	4.67763	-4.23747	3.13638e-05	0.000287577		DEPDC5	-0.176473	6.24365	-2.19043	0.0293762	0.269218
SLC14A1	-0.732874	4.56169	-4.04803	6.80888e-05	0.000623903		VDAC2	0.333596	10.6486	4.23677	3.14548e-05	0.000288223		CORO2B	-0.316477	5.21473	-2.18996	0.0294111	0.269218
TDRD10	-0.539245	4.78987	-4.04769	6.81801e-05	0.000624333		CHAC1	0.544918	7.45517	4.23563	3.16048e-05	0.000289408		ARID5A	-0.195613	8.33402	-2.18994	0.0294127	0.269218
TPI1	0.320509	11.552	4.04636	6.85459e-05	0.000627273		DNAH14	-0.858478	5.92837	-4.23443	3.17628e-05	0.000290665		GPX8	-0.257512	9.18503	-2.18985	0.0294191	0.269218
ZNF254	-0.288905	11.3462	-4.04592	6.86674e-05	0.000627975		AKR1B10	1.37744	10.9746	4.23408	3.1809e-05	0.0002909		VAMP4	-0.167085	8.95556	-2.18942	0.0294503	0.269328
MPP3	0.552506	5.58532	4.04541	6.88076e-05	0.000628849		IGF1	-0.789284	7.78231	-4.23362	3.18712e-05	0.000291278		TYROBP	-0.260533	11.1541	-2.18884	0.0294935	0.269548
IGSF6	-0.519424	8.8236	-4.04514	6.88823e-05	0.000629122		MEGF8	-0.371101	9.07778	-4.23345	3.18934e-05	0.000291292		CDK14	-0.309475	8.247	-2.18813	0.0295459	0.269851
MTSS1	0.496566	9.85348	4.04291	6.95015e-05	0.000634364		GNPDA2	-0.44509	8.24169	-4.23246	3.20246e-05	0.0002923		MYO1H	-0.375848	3.97107	-2.1876	0.0295842	0.269867
SIGLEC10	-0.522247	5.85788	-4.04147	6.99064e-05	0.000637646		CDH5	-0.359707	7.63238	-4.23211	3.20717e-05	0.00029254		NAP1L2	-0.444888	6.31394	-2.18758	0.0295861	0.269867
ZNF568	-0.402791	5.80363	-4.04059	7.01543e-05	0.000639492		NKAP	-0.338191	5.94	-4.23163	3.21354e-05	0.00029293		KIF26B	-0.268901	7.61426	-2.18716	0.029617	0.269974
GMPR	-0.466127	7.24588	-4.04005	7.03046e-05	0.000640386		SELE	-0.943013	6.78068	-4.23003	3.23497e-05	0.000294693		FCER1G	-0.306283	10.1886	-2.18669	0.029652	0.270118
PLEKHG3	0.329151	8.76906	4.03991	7.03436e-05	0.000640386		ADORA3	-0.721896	6.08511	-4.22918	3.24651e-05	0.000295552		RFX4	-0.280752	3.10362	-2.18552	0.029738	0.270577
TMEM170B	-0.458748	4.42044	-4.03407	7.20102e-05	0.000655135		DSC1	1.62546	6.72769	4.22901	3.24877e-05	0.000295567		MIXL1	-0.238849	5.41376	-2.18532	0.029753	0.270577
CXCL12	-0.773138	7.34869	-4.03299	7.23224e-05	0.000657549		FLNA	-0.442976	12.1903	-4.22769	3.26664e-05	0.000297		ACKR1	-0.626428	5.8616	-2.18478	0.029793	0.270577
PLCB3	0.323828	9.63759	4.03267	7.24154e-05	0.000657968		METAP1	0.283835	10.5124	4.22744	3.27002e-05	0.000297115		SMAD6	-0.246665	6.92228	-2.18458	0.0298078	0.270577
CYP4F8	0.785269	7.61926	4.03139	7.27885e-05	0.000660931		EZR	0.341255	11.2442	4.22701	3.27594e-05	0.00029746		LRRC1	-0.241344	8.14365	-2.18458	0.0298082	0.270577
SQLE	0.398819	10.638	4.02704	7.40662e-05	0.000672098		CLINT1	0.300057	10.0908	4.22639	3.2844e-05	0.000298036		CD14	-0.278176	10.9895	-2.18433	0.0298265	0.270577
ANKEF1	0.355525	8.08718	4.02648	7.4233e-05	0.000673177		IGFL1	0.946812	8.83005	4.2258	3.29238e-05	0.000298568		ZNF330	0.159058	8.59946	2.1839	0.0298584	0.270577
STXBP2	0.234762	9.47128	4.02609	7.4349e-05	0.000673794		LAG3	-0.707575	7.39702	-4.22151	3.35159e-05	0.00030374		HSPA12A	-0.305173	7.74072	-2.18388	0.0298603	0.270577
SUMF1	-0.548781	4.52448	-4.02571	7.44638e-05	0.000674399		ATP11B	0.416654	9.8662	4.22113	3.35698e-05	0.000304033		RSPO1	-0.254052	3.36764	-2.18367	0.0298757	0.270577
SMYD1	-0.644995	3.47277	-4.01845	7.66559e-05	0.000693805		PTPRH	0.53438	7.4901	4.21566	3.43395e-05	0.000310803		REEP6	0.305346	7.88736	2.18331	0.0299024	0.270643
TCF7L2	-0.30426	9.52143	-4.01767	7.68943e-05	0.000695515		OR4D2	0.361713	7.16733	4.21545	3.43704e-05	0.000310883		TTC1	0.173	10.2112	2.18282	0.0299393	0.270803
PLXDC2	-0.391698	10.4185	-4.01692	7.7124e-05	0.000697144		KDF1	0.427051	8.53679	4.21418	3.45517e-05	0.000312321		LCN15	0.191103	6.37816	2.1819	0.0300073	0.271243
PRDX3	-0.356993	10.3701	-4.01635	7.73012e-05	0.000698296		CCDC28A	-0.279461	9.38837	-4.21362	3.46316e-05	0.000312843		CFAP99	0.165422	6.75724	2.18073	0.0300951	0.271863
LIPM	0.398751	6.16475	4.01519	7.766e-05	0.000701086		FXYD3	0.725624	9.44118	4.2127	3.47636e-05	0.000313833		CSGALNACT1	-0.262386	8.15549	-2.18031	0.0301268	0.271973
SPA17	-0.309932	8.1807	-4.01169	7.87526e-05	0.000710493		SAMD14	-0.267297	5.37799	-4.21128	3.49692e-05	0.000315486		EGFLAM	-0.273181	7.67693	-2.17827	0.0302797	0.272928
BSPRY	0.483831	8.79033	4.01144	7.88301e-05	0.000710686		NMU	0.721122	8.99421	4.20942	3.52401e-05	0.000317726		BBS2	0.138701	9.1282	2.17815	0.030289	0.272928
CYBRD1	-0.499352	9.99521	-4.0113	7.88751e-05	0.000710686		ECSCR	-0.673099	6.48804	-4.20892	3.53131e-05	0.00031818		NEMF	0.170627	6.9386	2.17763	0.030328	0.272928
HSD11B2	0.513971	7.3818	4.01003	7.92757e-05	0.000713837		GPR65	-0.736882	6.53893	-4.20875	3.53378e-05	0.000318199		P2RX5	-0.307114	6.42269	-2.17754	0.0303343	0.272928
EFCAB2	-0.449449	6.83473	-4.00948	7.94507e-05	0.000714123		AGMO	-0.890733	4.59343	-4.20777	3.54811e-05	0.000319284		AMOT	0.329191	4.03945	2.17676	0.0303938	0.272928
NMT2	-0.329199	5.82547	-4.00943	7.94647e-05	0.000714123		WASF3	-0.82936	5.42309	-4.20725	3.55578e-05	0.00031977		BET1	0.186372	7.86305	2.17673	0.030396	0.272928
SLC25A10	0.482627	7.2745	4.00943	7.94652e-05	0.000714123		PCDH20	-0.766926	4.28476	-4.20592	3.57551e-05	0.000321339		RPS4Y1	0.933695	8.79405	2.17644	0.030418	0.272928
OR4D2	0.307635	7.16733	4.00929	7.95108e-05	0.000714123		VPS37B	0.40271	7.90005	4.20558	3.58053e-05	0.000321583		TECTA	-0.178831	4.7417	-2.1764	0.0304209	0.272928
LMO7	0.436424	6.68799	4.00904	7.95877e-05	0.000714357		SYNPO2L	0.732145	5.5603	4.20436	3.59863e-05	0.000322873		TMEM200A	-0.393743	7.39053	-2.176	0.0304512	0.272928
AAGAB	0.236689	9.7895	4.00563	8.06782e-05	0.000723282		PDCD1LG2	-0.712661	7.05962	-4.2043	3.59948e-05	0.000322873		COX6B1	-0.170448	11.9189	-2.17584	0.0304628	0.272928
GPR162	-0.27239	6.74333	-4.00561	8.06851e-05	0.000723282		FBXL13	-0.689729	5.20279	-4.20261	3.62479e-05	0.00032479		VASP	-0.189692	8.63275	-2.17569	0.0304747	0.272928
OPRD1	-0.686394	2.81816	-4.00526	8.07978e-05	0.000723831		CLMN	-0.519815	7.15423	-4.20254	3.62583e-05	0.00032479		HPDL	0.386338	7.7221	2.1754	0.0304966	0.272928
SH2D3A	0.334657	9.61488	4.00479	8.09477e-05	0.000724712		ZRANB2	-0.292724	10.3657	-4.20241	3.62779e-05	0.00032479		CLPX	0.207608	9.32586	2.17535	0.0304999	0.272928
SLC16A13	0.275826	7.69048	4.00217	8.17969e-05	0.000731848		FHL1	-0.562766	4.84905	-4.20115	3.64672e-05	0.000326277		DCX	0.307593	2.89446	2.17529	0.0305046	0.272928
DDAH1	-0.518932	7.94835	-4.00168	8.19581e-05	0.000732509		ZNF585B	-0.620046	6.44236	-4.20046	3.65723e-05	0.000327009		POTEM	0.247364	8.1387	2.17479	0.0305422	0.273091
GOLT1A	-0.654163	3.69325	-4.00163	8.19751e-05	0.000732509		RGS14	0.41055	9.30617	4.19982	3.66679e-05	0.000327655		TAGLN2	-0.164808	11.4607	-2.17405	0.0305987	0.273331
GRB7	0.413423	9.13495	4.00055	8.23282e-05	0.000735196		GLIPR1	-0.531342	7.38844	-4.19459	3.74699e-05	0.000334608		TRIOBP	-0.175492	8.3195	-2.17336	0.030651	0.273331
F3	0.655226	10.1094	3.99924	8.27593e-05	0.000738577		ZNF615	-0.460246	6.20616	-4.19367	3.76127e-05	0.000335624		IKBIP	-0.29612	7.75519	-2.17313	0.0306687	0.273331
ZNF728	-0.3318	10.3071	-3.99894	8.28583e-05	0.000738847		ACP2	-0.417032	8.63232	-4.19355	3.76313e-05	0.000335624		KCTD10	-0.150324	9.04535	-2.17298	0.0306798	0.273331
B3GAT1	-0.400109	4.11707	-3.99882	8.28948e-05	0.000738847		ROPN1L	-0.612483	4.77448	-4.19276	3.77539e-05	0.000336503		OR2A4	-0.248507	6.88764	-2.17296	0.0306817	0.273331
ZNF211	-0.483752	6.81558	-3.99726	8.34139e-05	0.000743002		TNFAIP1	0.270834	10.7692	4.19256	3.77857e-05	0.000336573		DHRS11	0.18812	7.35575	2.17291	0.0306857	0.273331
SETDB2	-0.212836	8.93749	-3.99612	8.3792e-05	0.000745897		RAB39B	-0.930634	4.43004	-4.19143	3.7962e-05	0.000337929		OR6C76	0.250053	4.29369	2.17259	0.0307099	0.273373
GM2A	0.368157	11.1277	3.99511	8.41281e-05	0.000748415		TXNIP	-0.620672	10.8822	-4.19089	3.80465e-05	0.000338467		PHACTR1	-0.21382	3.26628	-2.17223	0.0307374	0.273444
HDAC7	-0.20613	10.5393	-3.99444	8.43544e-05	0.000749953		GBP2	-0.561112	9.75615	-4.18922	3.83104e-05	0.000340599		SYCN	0.225967	7.99711	2.17139	0.0308013	0.27356
C15orf39	0.350883	8.22498	3.99363	8.46257e-05	0.000751614		CNOT6L	-0.374694	9.06518	-4.18783	3.85306e-05	0.00034234		SLC36A1	-0.211301	7.4511	-2.17082	0.0308449	0.27356
MEX3A	-0.663512	7.87436	-3.99356	8.46482e-05	0.000751614		CCL5	-0.936235	9.64925	-4.18579	3.88563e-05	0.000345015		DCBLD1	-0.368071	8.16088	-2.1706	0.0308614	0.27356
MOXD1	-0.712986	8.54487	-3.99307	8.48154e-05	0.000752623		CST1	-1.17308	10.6784	-4.18539	3.89199e-05	0.000345362		ARFGAP3	-0.152374	10.0372	-2.17058	0.0308634	0.27356
ZRSR2	-0.243938	8.7025	-3.99271	8.49363e-05	0.00075322		ANAPC16	-0.337909	8.62307	-4.18493	3.89943e-05	0.000345804		CASQ2	-0.463615	4.03319	-2.17044	0.030874	0.27356
MKX	-0.664098	3.91001	-3.9917	8.52774e-05	0.000755767		PRTG	-0.45713	3.49521	-4.18378	3.91803e-05	0.000347234		COMMD4	-0.138049	10.071	-2.17027	0.0308866	0.27356
RERE	-0.436695	9.07046	-3.98911	8.61607e-05	0.000763114		ANGPTL5	-0.437163	2.80393	-4.18286	3.93296e-05	0.000348337		CLCN3	0.201156	9.115	2.16998	0.030909	0.27356
RNH1	0.271039	10.4961	3.9887	8.62992e-05	0.00076386		SPON1	-0.808637	8.41027	-4.18221	3.94337e-05	0.000349039		TMEM163	-0.355817	5.3669	-2.16983	0.0309208	0.27356
BPIFC	0.309613	7.38684	3.98853	8.63577e-05	0.000763895		IRS2	-0.729517	9.24641	-4.1814	3.95669e-05	0.000349998		PPARD	-0.204811	9.90584	-2.1695	0.0309463	0.27356
ATP6V1G2	-0.391756	5.09374	-3.9871	8.68481e-05	0.00076775		OGDH	0.350218	9.87771	4.18093	3.96432e-05	0.000350452		MASP1	-0.260728	3.64062	-2.16932	0.03096	0.27356
SESN1	-0.439354	7.08436	-3.98675	8.69698e-05	0.000768343		ARHGAP20	-0.607552	5.16053	-4.18007	3.97836e-05	0.000351472		TTC7B	-0.197904	8.44569	-2.16904	0.030981	0.27356
MAK	-0.318982	5.46935	-3.98579	8.73011e-05	0.000770784		GAS7	-0.644301	7.14807	-4.17897	3.99653e-05	0.000352855		B3GNT9	-0.207642	8.9795	-2.169	0.0309841	0.27356
ITGA8	-0.60898	6.80242	-3.98385	8.79756e-05	0.000776252		RNASE1	-0.580814	10.9659	-4.17807	4.01128e-05	0.000353935		ARF6	0.187995	10.3245	2.16843	0.031028	0.273656
SPATA19	0.302842	6.07433	3.98261	8.84119e-05	0.000779612		ZFP28	-0.699975	4.34029	-4.17737	4.02289e-05	0.000354558		MARCKS	-0.149537	10.6566	-2.16835	0.031034	0.273656
ABCD2	-0.448871	4.3664	-3.97977	8.94143e-05	0.000787956		ADAMDEC1	-0.990258	6.62747	-4.17734	4.02339e-05	0.000354558		QPCTL	-0.215155	6.21271	-2.16799	0.0310621	0.273732
NAP1L1	-0.328745	9.53862	-3.97959	8.94754e-05	0.000788001		PCOLCE	-0.677451	10.6981	-4.17718	4.02599e-05	0.000354564		STK38L	-0.242083	8.83214	-2.16726	0.0311179	0.273892
VAT1L	-0.553969	4.69841	-3.97845	8.98826e-05	0.000791091		FAT3	-0.599188	6.27628	-4.17698	4.02932e-05	0.000354636		USO1	0.148377	10.7615	2.16725	0.0311192	0.273892
SRGN	-0.568126	10.869	-3.97629	9.06557e-05	0.000797396		CAP2	-0.662381	5.86786	-4.17599	4.04574e-05	0.000355858		OR1S2	0.126414	4.99108	2.16672	0.0311599	0.27397
HERPUD1	-0.280788	10.5651	-3.97594	9.07799e-05	0.000797988		GPR157	0.54474	8.09782	4.17377	4.08289e-05	0.000358901		MYOCD	-0.374572	5.63411	-2.16648	0.0311784	0.27397
TRAF1	-0.500785	5.77883	-3.97565	9.08862e-05	0.000798423		LCN2	1.23294	10.4924	4.17323	4.09208e-05	0.000359483		NCMAP	-0.314319	5.55433	-2.16593	0.0312208	0.27397
TYROBP	-0.434936	11.1541	-3.97472	9.12199e-05	0.000800618		FANCE	0.364003	9.00281	4.17074	4.13414e-05	0.000362952		FEZF1	-0.255205	4.84584	-2.16577	0.0312334	0.27397
BAP1	0.299097	8.29471	3.97464	9.12501e-05	0.000800618		PPP2R5A	0.459511	9.72861	4.16996	4.14742e-05	0.00036389		SLC38A8	0.266381	6.29215	2.16573	0.0312366	0.27397
NAP1L5	-0.526588	6.69675	-3.97431	9.13688e-05	0.00080116		SLPI	1.06214	11.7075	4.16897	4.16441e-05	0.000365153		CXCL2	-0.4159	9.70032	-2.16561	0.0312451	0.27397
DGKD	-0.31768	7.71243	-3.97325	9.17535e-05	0.000803787		ZNF529	-0.467314	7.10778	-4.16873	4.16854e-05	0.000365286		PELI1	-0.21324	9.68049	-2.16461	0.0313227	0.274345
ZBTB16	-0.347661	9.23365	-3.97294	9.18639e-05	0.000803787		KRT24	0.918523	8.3407	4.16824	4.17686e-05	0.000365788		CCNL1	-0.176556	10.2929	-2.16456	0.031327	0.274345
MIA	-0.956323	5.78121	-3.9729	9.18796e-05	0.000803787		SPTBN2	0.704427	7.93376	4.16679	4.20187e-05	0.000367749		EFR3A	0.185252	10.3469	2.16378	0.0313876	0.274591
HLA-DQB2	-0.550485	8.995	-3.97285	9.18973e-05	0.000803787		AKR1C4	0.472375	4.19975	4.16487	4.23511e-05	0.000370306		RB1	0.226111	9.88353	2.16369	0.0313941	0.274591
ZSCAN2	-0.220972	6.69627	-3.97269	9.19576e-05	0.000803814		SH2D5	0.793507	7.05598	4.1648	4.23636e-05	0.000370306		BCAT1	-0.399969	8.2116	-2.16309	0.0314405	0.274826
COL15A1	-0.507418	9.08338	-3.97183	9.2268e-05	0.000806026		TRAK2	-0.39497	8.14614	-4.1639	4.25214e-05	0.000371454		HOXC5	0.176089	4.95925	2.16275	0.0314669	0.274885
OMD	-0.695294	7.20998	-3.96917	9.32445e-05	0.00081405		LDLRAD2	-0.314646	8.94806	-4.16339	4.26107e-05	0.000372002		SGCB	-0.234478	9.10146	-2.16204	0.0315224	0.275199
KCTD5	0.296309	9.21402	3.96838	9.35366e-05	0.000816093		CFAP54	-0.494496	4.05314	-4.16115	4.30037e-05	0.0003752		UNC13C	0.22891	3.64607	2.16102	0.0316022	0.275725
HABP4	-0.287787	8.2859	-3.96509	9.47631e-05	0.00082628		RNF224	0.320702	7.57611	4.16094	4.30411e-05	0.000375294		RND3	-0.233652	10.1944	-2.16042	0.0316488	0.275959
ABHD5	0.340681	9.20604	3.96443	9.50091e-05	0.000827911		GTF3C1	0.277512	8.36792	4.15873	4.3433e-05	0.000378476		CCDC90B	0.154131	9.294	2.15978	0.0316988	0.276095
SLC25A1	0.276285	10.661	3.96408	9.5142e-05	0.000828555		ITGA10	-0.404742	4.71063	-4.15555	4.40029e-05	0.000383205		DRG2	-0.124448	9.13322	-2.15972	0.0317036	0.276095
R3HDM4	0.299771	9.44146	3.96374	9.52704e-05	0.00082916		TBC1D3E	0.360232	6.75387	4.1552	4.40673e-05	0.000383528		HEXB	-0.138536	10.1978	-2.15918	0.0317462	0.276295
ETV1	-0.55531	6.62479	-3.96281	9.56193e-05	0.00083168		OR52M1	0.308811	3.97878	4.1543	4.42296e-05	0.000384702		AKR1B1	-0.270285	10.5799	-2.15866	0.0317872	0.27648
TMPRSS3	-0.705685	4.35209	-3.96226	9.58274e-05	0.000832975		SERPINF1	-0.569897	10.7487	-4.15391	4.43e-05	0.000385075		ZCWPW1	0.234028	6.77693	2.15824	0.0318201	0.276511
OBSL1	-0.372829	7.91777	-3.96203	9.59167e-05	0.000833235		CLDN24	0.374968	7.96644	4.15342	4.43886e-05	0.000385607		PCDHB14	-0.29969	7.81135	-2.15811	0.0318302	0.276511
FGFR3	0.46472	9.71402	3.96098	9.63152e-05	0.000836181		XKR8	-0.244874	8.30723	-4.15201	4.4646e-05	0.000387604		AIMP1	0.126734	10.1421	2.15772	0.0318608	0.276573
ZNF564	-0.354964	6.15203	-3.96069	9.64254e-05	0.00083662		ACVRL1	-0.439822	7.85423	-4.15073	4.48819e-05	0.000389411		OR52M1	0.156001	3.97878	2.15752	0.0318767	0.276573
IL22RA2	-0.70775	5.54763	-3.96049	9.6502e-05	0.000836768		VEGFC	-0.80039	8.85832	-4.14985	4.50444e-05	0.000390579		ACSM3	0.247377	5.75373	2.15716	0.0319044	0.276579
ENPP1	-0.339624	7.77793	-3.95993	9.67147e-05	0.000838094		REEP6	0.596642	7.88736	4.14968	4.50759e-05	0.000390611		METTL5	0.138547	10.6182	2.15701	0.0319168	0.276579
PTRH1	0.283192	7.57304	3.95975	9.67852e-05	0.000838189		ADH1B	-0.934273	4.22515	-4.14861	4.52735e-05	0.000392082		STK36	0.183841	7.74439	2.15648	0.0319581	0.276581
TMEM9B	0.178334	10.8504	3.95949	9.68846e-05	0.000838532		PLEKHH2	-0.641988	6.91492	-4.14793	4.54003e-05	0.000392938		EPS8L1	0.364727	7.8231	2.15645	0.031961	0.276581
SLC2A10	-0.471967	7.21688	-3.95879	9.71496e-05	0.000840309		RIBC1	-0.39893	5.49113	-4.14672	4.56257e-05	0.000394644		NPRL2	0.106706	9.02089	2.15625	0.0319761	0.276581
BCL9	-0.33247	7.94145	-3.95746	9.76635e-05	0.000844233		ETV6	-0.346785	10.2755	-4.14657	4.56536e-05	0.000394644		CPEB3	0.269621	6.68911	2.15518	0.032061	0.276989
ERICH2	-0.593777	5.39631	-3.95453	9.87977e-05	0.000853512		EFCAB2	-0.519652	6.83473	-4.14541	4.58702e-05	0.000396272		NCAM1	-0.432214	4.955	-2.15516	0.0320627	0.276989
CD300LF	-0.41899	6.54653	-3.95401	9.90011e-05	0.000854744		HFM1	-0.532155	3.32797	-4.1448	4.5986e-05	0.000397024		HNRNPD	0.150849	10.355	2.15479	0.032092	0.277072
RDH14	-0.227479	9.47405	-3.95114	0.000100127	0.000863932		C16orf54	-0.68972	6.52976	-4.14465	4.60137e-05	0.000397024		HDAC9	-0.405427	5.98975	-2.1544	0.0321223	0.277163
TCTN1	-0.394801	7.16319	-3.95076	0.00010028	0.00086472		WFIKKN2	0.415748	6.4309	4.14275	4.6372e-05	0.00039987		HHATL	0.133971	5.0582	2.15353	0.0321919	0.277593
FAM228B	-0.362283	7.64803	-3.95018	0.000100508	0.000866155		IRF4	-0.735697	6.09805	-4.14215	4.64872e-05	0.000400617		KRT4	0.59556	10.6399	2.15185	0.0323253	0.278432
C1R	-0.425285	10.6894	-3.94881	0.000101051	0.000870303		PNP	0.387137	10.8985	4.14182	4.65497e-05	0.000400909		TMEM233	0.235288	4.94726	2.15158	0.0323464	0.278432
FLI1	-0.450998	8.14189	-3.94797	0.000101385	0.000872645		SLC52A3	0.789413	6.69507	4.1404	4.68196e-05	0.000402987		RAB3IL1	-0.180543	6.97743	-2.15133	0.0323663	0.278432
TXNIP	-0.52251	10.8822	-3.9454	0.000102419	0.000881001		PXYLP1	-0.52325	8.04946	-4.13769	4.73424e-05	0.000407237		ACSM1	0.170302	5.02593	2.15092	0.032399	0.278432
BMI1	-0.31378	9.22447	-3.94491	0.000102614	0.000882144		BACH2	-0.649477	5.63003	-4.13459	4.79464e-05	0.000412181		PHF14	0.345953	6.05532	2.15084	0.0324058	0.278432
ATOH8	-0.29276	5.95722	-3.9442	0.000102903	0.000883641		PRR33	0.371789	8.53535	4.1339	4.8082e-05	0.000413093		ZNF280D	-0.201251	7.2744	-2.15071	0.0324157	0.278432
CNOT11	0.220402	10.2069	3.94417	0.000102914	0.000883641		FABP3	-0.54661	7.66755	-4.1335	4.81597e-05	0.000413477		HSPB2	-0.267187	5.84722	-2.15056	0.032428	0.278432
TNFRSF13C	0.419333	8.35732	3.94347	0.000103199	0.000885545		MINPP1	-0.418143	8.88978	-4.13337	4.81855e-05	0.000413477		RMND5B	0.16294	9.93438	2.14943	0.0325187	0.278884
AP2B1	-0.291315	10.7141	-3.94324	0.000103291	0.000885796		CSF2RA	-0.514346	6.21997	-4.13255	4.83464e-05	0.000414604		SLC26A6	-0.172949	8.15531	-2.14941	0.0325202	0.278884
NBR1	-0.216238	10.62	-3.94189	0.000103842	0.000889664		LRP5	-0.507887	9.76262	-4.13215	4.84265e-05	0.000415038		CD101	-0.219056	5.86494	-2.14861	0.0325841	0.279261
MPP7	0.556025	7.26073	3.94183	0.000103869	0.000889664		PDE6B	-0.745647	5.70044	-4.13033	4.87877e-05	0.000417879		CDC42BPA	-0.253245	7.72269	-2.14784	0.0326458	0.279348
ID2	-0.471776	9.85486	-3.94144	0.000104026	0.000890468		NOTCH4	-0.427321	7.71055	-4.12883	4.90878e-05	0.000420193		LY6D	0.538684	11.5354	2.14765	0.0326612	0.279348
ADAMTS16	-0.69418	4.98177	-3.94058	0.00010438	0.000892947		UPK1A	0.546518	7.03417	4.12844	4.91647e-05	0.000420595		UGCG	-0.206144	10.0217	-2.14752	0.0326719	0.279348
KIF3A	-0.317814	5.45262	-3.93775	0.000105547	0.000902389		WT1	-0.934093	5.27216	-4.12669	4.95164e-05	0.000423135		OR10G6	0.14406	3.92442	2.14736	0.032684	0.279348
MT-ND3	-0.28459	13.9576	-3.9357	0.000106401	0.000909136		DIO3	-0.757355	5.31358	-4.12667	4.95219e-05	0.000423135		GPD1L	0.250767	8.2839	2.14724	0.0326937	0.279348
GAB3	-0.417371	5.71709	-3.93362	0.000107277	0.000915831		ADAMTSL1	-0.439817	6.49407	-4.12535	4.9788e-05	0.00042515		IL17RA	-0.218939	7.9985	-2.14558	0.0328277	0.280323
ARG1	0.736664	5.90127	3.93353	0.000107315	0.000915831		PIP4K2B	-0.297101	9.81786	-4.12475	4.99104e-05	0.000425936		C12orf76	-0.23424	5.25679	-2.14527	0.0328525	0.280364
MVK	0.281879	9.14654	3.93183	0.00010803	0.000921371		RNASE4	-0.554059	7.35938	-4.12433	4.9997e-05	0.000426417		PAX6	-0.409037	6.65787	-2.1449	0.0328829	0.280453
PPP2R3A	0.385107	8.59315	3.92993	0.000108839	0.000927482		AR	-0.498844	3.94645	-4.12359	5.01469e-05	0.000427435		PIK3AP1	-0.329831	7.04548	-2.14446	0.0329181	0.280583
CYP26B1	0.753932	6.66815	3.92972	0.000108929	0.000927482		LPXN	-0.424199	8.19159	-4.12226	5.04193e-05	0.000429496		TPSD1	-0.386258	8.37885	-2.14335	0.0330082	0.28118
ESRRG	-0.654177	5.19663	-3.92969	0.000108945	0.000927482		TMEM220	-0.564155	4.81354	-4.1214	5.0598e-05	0.000430758		ANKRD16	0.207548	9.55331	2.1422	0.0331011	0.2818
MPZ	-0.509603	6.00022	-3.92832	0.000109531	0.000931907		ADARB1	-0.41952	6.93504	-4.11631	5.16573e-05	0.000439305		CCL5	-0.465998	9.64925	-2.1419	0.0331255	0.281838
NSMCE4A	-0.328403	8.247	-3.92458	0.00011115	0.00094511		PLCXD3	-0.484117	2.82023	-4.11627	5.16646e-05	0.000439305		OR1K1	0.186669	5.41351	2.14153	0.0331558	0.281925
KCTD1	0.29825	10.2465	3.9233	0.00011171	0.000949299		SMCP	0.410222	6.25606	4.11576	5.17718e-05	0.000439951		ST6GALNAC3	-0.304503	5.48846	-2.1412	0.0331831	0.281946
FRMD4B	0.374033	7.74084	3.92227	0.000112161	0.000952553		CLEC3B	-0.536338	7.30707	-4.11462	5.20144e-05	0.000441625		LRFN2	0.207995	6.16829	2.14101	0.0331985	0.281946
CCDC85C	0.377081	7.66077	3.92174	0.000112394	0.000953953		ZFHX4	-0.822823	5.71015	-4.11453	5.20317e-05	0.000441625		PFDN4	0.165148	9.86721	2.13957	0.033316	0.282553
KLK4	0.665376	6.1198	3.92122	0.000112624	0.000955335		P2RY10	-0.776252	5.6196	-4.11371	5.22057e-05	0.000442694		TMEM87A	-0.116603	10.5621	-2.13955	0.0333177	0.282553
RPL9	-0.259893	12.4464	-3.92073	0.000112839	0.000956301		ZNF296	0.366372	8.35934	4.11356	5.22385e-05	0.000442694		GIMAP1	-0.288075	7.20017	-2.13939	0.0333302	0.282553
PLA2R1	0.4975	7.56353	3.92065	0.000112874	0.000956301		POU6F1	-0.349065	6.06259	-4.1135	5.22522e-05	0.000442694		SLC35A2	-0.19545	8.0562	-2.13908	0.0333554	0.282595
LILRB1	-0.607632	6.82417	-3.91848	0.00011384	0.000963902		ZCWPW2	-0.423114	4.23306	-4.11246	5.24733e-05	0.000444299		WIF1	-0.612382	5.98806	-2.13866	0.0333904	0.282722
RGL3	-0.482399	4.81711	-3.91665	0.000114657	0.000970137		APC2	0.318697	7.07453	4.11196	5.25805e-05	0.000444893		OR1L8	-0.175618	4.81563	-2.13802	0.0334427	0.282884
RNASE4	-0.470491	7.35938	-3.91652	0.000114715	0.000970137		ZNF559	-0.352218	7.24476	-4.11183	5.26067e-05	0.000444893		FHDC1	0.397511	6.93429	2.13793	0.0334499	0.282884
TUBB2A	0.362139	11.3152	3.91603	0.000114935	0.000971412		TMEM156	-0.816019	4.30159	-4.109	5.32164e-05	0.000449777		ACTL9	0.202443	3.26521	2.13628	0.0335851	0.28375
TTC3	-0.307066	9.69541	-3.9156	0.00011513	0.000972477		TIGIT	-0.695311	5.8442	-4.10597	5.38757e-05	0.000455076		PRNT	-0.19473	6.43893	-2.13602	0.033607	0.28375
ID1	0.485907	11.2848	3.91403	0.000115841	0.000977897		MERTK	-0.630909	7.64203	-4.10383	5.43468e-05	0.000458779		NAV2	-0.312785	6.35427	-2.13564	0.0336378	0.28375
SRSF6	-0.257521	9.96606	-3.91256	0.000116507	0.000982928		LEP	0.803195	5.1521	4.09824	5.55929e-05	0.000469017		POFUT2	-0.154427	8.71708	-2.13545	0.0336536	0.28375
LYRM9	-0.366439	6.913	-3.90928	0.000118013	0.000995034		ASTN1	-0.484218	3.09035	-4.0978	5.56918e-05	0.00046943		JADE1	0.206116	7.36812	2.13534	0.0336626	0.28375
HTR2A	-0.42086	3.44076	-3.90912	0.000118085	0.000995041		PGM3	-0.37861	8.69475	-4.09773	5.57087e-05	0.00046943		TLL2	-0.233015	4.01069	-2.13521	0.0336734	0.28375
SMIM1	-0.385827	6.86114	-3.9076	0.000118787	0.00100036		BLOC1S2	0.332303	9.28484	4.09656	5.59748e-05	0.000471231		SLC1A7	0.148126	5.40633	2.13452	0.0337306	0.284061
HSD17B11	-0.469373	8.57381	-3.90693	0.0001191	0.00100239		MYO19	0.384134	8.67209	4.09647	5.59949e-05	0.000471231		C11orf95	-0.176347	9.04888	-2.13386	0.0337852	0.284222
DPYSL2	-0.448913	9.30332	-3.90642	0.000119337	0.00100379		TGFA	0.577292	9.398	4.09634	5.6023e-05	0.000471231		OVCH1	-0.266695	4.34597	-2.13314	0.0338451	0.284222
TNFRSF25	0.403245	8.62425	3.90451	0.000120231	0.0010107		RAB3IL1	-0.353403	6.97743	-4.09614	5.6069e-05	0.000471335		PPM1H	-0.448826	6.22942	-2.1325	0.0338978	0.284222
PRH1-PRR4	-0.481506	5.79915	-3.90411	0.000120418	0.00101167		SACS	-0.411937	7.77896	-4.09481	5.6373e-05	0.000473607		DAGLA	0.416469	3.8856	2.13246	0.0339011	0.284222
FBXO36	-0.440554	6.63372	-3.90385	0.000120543	0.00101211		COL8A2	-0.634605	8.76086	-4.09457	5.64267e-05	0.000473775		UNC5C	-0.254865	5.25667	-2.13242	0.0339046	0.284222
RGS7BP	-0.341073	4.84452	-3.9028	0.000121036	0.00101538		HOXB13	-1.29285	4.80906	-4.09425	5.65001e-05	0.000474108		MRPS5	0.202478	9.32888	2.13232	0.0339124	0.284222
MTURN	-0.442604	7.88691	-3.90272	0.000121076	0.00101538		CKMT2	-0.553125	4.79702	-4.09205	5.70076e-05	0.000478081		FLRT2	-0.436572	8.20299	-2.13226	0.0339174	0.284222
RAB39B	-0.774787	4.43004	-3.90228	0.000121282	0.0010165		SLC22A17	-0.39811	8.0889	-4.09122	5.71986e-05	0.000479397		SLITRK1	0.244567	5.51873	2.132	0.0339389	0.284222
ZNF385B	-0.693435	4.37832	-3.90181	0.000121506	0.00101777		WIPF2	0.315974	8.92165	4.08795	5.79604e-05	0.000485492		ZNF628	-0.151086	8.48562	-2.13152	0.0339796	0.284222
ZNF99	-0.326244	9.17114	-3.90105	0.000121869	0.0010202		SSR4	-0.304263	11.448	-4.08687	5.82147e-05	0.000487331		FPR2	-0.334786	5.735	-2.13121	0.0340049	0.284222
ZNF354C	-0.532914	4.5721	-3.90034	0.000122205	0.00102241		ABCG4	0.289672	6.04052	4.08601	5.84174e-05	0.000488737		GINM1	-0.165047	10.233	-2.13117	0.0340082	0.284222
ILDR2	-0.387117	5.06495	-3.89935	0.000122676	0.00102573		UBA7	-0.512475	8.8368	-4.08512	5.86296e-05	0.00049022		FKBP5	-0.299961	9.19751	-2.13114	0.0340106	0.284222
PGPEP1	-0.348903	6.50079	-3.89818	0.000123238	0.00102982		PGBD1	-0.565116	5.82787	-4.08471	5.87267e-05	0.00049068		RCBTB2	0.225328	8.6553	2.13112	0.0340127	0.284222
CACNB4	-0.677441	4.86563	-3.89756	0.000123537	0.00103171		RGS4	-0.646317	7.05931	-4.08459	5.87544e-05	0.00049068		KRTAP16-1	-0.143595	2.6585	-2.12853	0.0342288	0.285858
ZNF768	-0.296475	9.38563	-3.89627	0.000124162	0.00103629		NDUFA4L2	1.0336	10.3595	4.08332	5.9058e-05	0.000492922		ZNF703	-0.357148	8.77206	-2.12769	0.0342985	0.286269
VEGFB	-0.238477	10.8119	-3.89612	0.000124233	0.00103629		HESX1	-0.448748	5.18687	-4.08261	5.92288e-05	0.000494054		OR9A4	-0.377143	3.75059	-2.12725	0.0343359	0.286411
SLC26A9	0.666099	5.65851	3.89472	0.000124914	0.00104135		HIVEP3	-0.713972	6.21575	-4.08239	5.928e-05	0.000494187		CNDP2	0.195031	8.19382	2.12676	0.0343765	0.28658
DHRS3	-0.560798	10.0129	-3.8933	0.000125604	0.00104648		ISM1	-0.727458	8.49236	-4.08223	5.93187e-05	0.000494217		ZSCAN5B	-0.196321	3.32885	-2.12641	0.0344065	0.286605
IL4I1	-0.51149	8.84683	-3.89141	0.000126534	0.0010536		CCDC122	-0.441417	7.99733	-4.08125	5.95545e-05	0.000495887		ZKSCAN8	-0.164462	8.61128	-2.12624	0.0344204	0.286605
CLCC1	-0.293981	8.38592	-3.8899	0.000127282	0.00105861		CR1	-0.564081	4.51651	-4.07998	5.98604e-05	0.000498139		GNB5	-0.242262	6.40871	-2.12574	0.0344626	0.286716
EPB41L2	-0.371087	9.291	-3.88979	0.000127338	0.00105861		MED18	0.376104	8.22755	4.07777	6.03983e-05	0.000502318		TNS1	-0.310112	9.33503	-2.1256	0.0344745	0.286716
CAPN13	-0.741852	5.86988	-3.88974	0.000127362	0.00105861		REV3L	-0.29139	7.95301	-4.07674	6.06499e-05	0.000504112		BHMT2	-0.283981	5.46394	-2.12476	0.034545	0.287132
NPC1	0.419312	8.18971	3.887	0.000128728	0.00106934		GFPT2	-0.743712	8.42524	-4.07557	6.0937e-05	0.000506198		MC3R	0.153344	5.85263	2.12435	0.0345797	0.287251
YWHAG	0.214929	11.5286	3.88448	0.000129997	0.00107923		SCARA3	-0.613881	9.20777	-4.07486	6.11119e-05	0.000507352		ZNF286A	-0.188808	7.31307	-2.12403	0.0346068	0.287306
ALOX5	-0.523237	7.38512	-3.88357	0.000130456	0.0010824		ERRFI1	-0.557696	9.94207	-4.07445	6.12131e-05	0.000507891		USP9Y	0.780629	6.29062	2.12335	0.0346638	0.28759
PTPN13	0.361899	9.97767	3.88259	0.000130953	0.00108589		ADCYAP1	-1.02021	4.51963	-4.07053	6.21892e-05	0.000515686		ANP32D	0.1215	9.07958	2.12314	0.0346819	0.28759
AEBP1	-0.49932	11.6775	-3.8788	0.000132895	0.00110129		PHOSPHO1	0.429564	7.98618	4.06901	6.25724e-05	0.000518349		NHSL2	-0.227327	5.30122	-2.1225	0.0347358	0.287788
KCNH1	0.870196	4.64821	3.87866	0.000132967	0.00110129		SIX4	-0.701256	8.17603	-4.0689	6.26012e-05	0.000518349		SEC14L1	-0.154351	9.42912	-2.12237	0.0347468	0.287788
TUBG1	0.236594	10.9042	3.87596	0.000134371	0.00111227		SPATA13	-0.541009	6.09235	-4.06882	6.26211e-05	0.000518349		MIPOL1	0.275295	7.2156	2.12179	0.0347965	0.28784
TMEM233	-0.389541	4.94726	-3.87473	0.000135014	0.00111693		ABI1	0.409728	8.92706	4.06604	6.33274e-05	0.000523887		CTDSP2	-0.139595	10.6015	-2.12161	0.0348112	0.28784
MSRB2	-0.306651	9.12954	-3.87443	0.000135172	0.00111758		TNFRSF11B	-0.858609	7.03922	-4.06002	6.48829e-05	0.000536439		LCE1E	0.201707	9.05052	2.12139	0.0348305	0.28784
SLFN11	-0.482168	7.96064	-3.87422	0.000135281	0.00111782		PLCB3	0.364399	9.63759	4.05792	6.54321e-05	0.000540662		ITGA9	-0.281575	6.99706	-2.12133	0.0348351	0.28784
FAM83F	0.475419	7.30825	3.87278	0.00013604	0.00112343		C2CD4B	-0.570523	6.23407	-4.05653	6.58001e-05	0.000543025		VPS13C	-0.205368	8.7843	-2.12101	0.0348624	0.287897
CMTM7	-0.44001	7.94363	-3.87222	0.000136337	0.00112522		DYSF	-0.50256	8.74773	-4.05643	6.58259e-05	0.000543025		IGFLR1	-0.191872	8.38732	-2.12073	0.0348858	0.28792
ZMYND15	-0.27476	7.51089	-3.872	0.00013645	0.00112549		ELOVL5	-0.358528	9.12169	-4.0564	6.58341e-05	0.000543025		JAKMIP3	-0.4789	4.41882	-2.12012	0.0349384	0.288185
CCL26	0.64094	7.53127	3.8702	0.000137406	0.00113271		FGF14	-0.409334	4.97796	-4.05615	6.59009e-05	0.000543257		FSCN2	0.150073	7.56269	2.11955	0.0349867	0.288327
EIF4B	-0.265509	10.7346	-3.86927	0.000137903	0.0011359		F2RL2	-0.838935	8.11278	-4.05548	6.60783e-05	0.0005444		DUSP21	0.203657	3.32491	2.11929	0.0350091	0.288327
KIF1A	-0.922011	5.35398	-3.86918	0.000137955	0.0011359		NR1D1	0.442366	8.52081	4.05461	6.63113e-05	0.000545999		HCN2	0.214361	8.8615	2.11911	0.035024	0.288327
MEGF8	-0.30315	9.07778	-3.86733	0.000138946	0.0011434		SP5	-0.802765	5.16787	-4.0544	6.63667e-05	0.000546136		SAMSN1	-0.399342	7.60823	-2.11895	0.0350377	0.288327
TMEM106A	-0.346398	6.78491	-3.86645	0.000139423	0.00114665		OPRD1	-0.776852	2.81816	-4.05362	6.65752e-05	0.00054753		ATF1	-0.149055	8.84445	-2.11868	0.0350611	0.288351
TCF12	-0.371086	9.05922	-3.86533	0.000140027	0.00115094		FAM210B	-0.459452	11.1698	-4.05304	6.67312e-05	0.000548492		PPP3CC	-0.160802	8.26927	-2.1182	0.0351015	0.288514
BOD1	-0.314015	9.02519	-3.86483	0.000140296	0.0011519		ANXA9	0.592131	6.15105	4.04787	6.81309e-05	0.00055967		ALDH5A1	0.255525	7.65147	2.11771	0.0351436	0.288691
PPIP5K1	0.340439	7.27945	3.86468	0.00014038	0.0011519		ZNF510	-0.444735	5.41627	-4.04722	6.83115e-05	0.000560825		BTG2	-0.242294	10.5054	-2.11714	0.0351922	0.288881
PLEKHS1	-0.668695	3.76613	-3.86466	0.00014039	0.0011519		ZNF567	-0.479626	7.96834	-4.04544	6.87996e-05	0.000564502		BICD1	-0.297966	6.10422	-2.11696	0.0352078	0.288881
WDR7	-0.203898	8.43302	-3.86421	0.000140635	0.00115324		PLCE1	-0.488524	6.96173	-4.04458	6.90389e-05	0.000566135		ALDH4A1	0.163927	9.83027	2.11632	0.0352627	0.289162
PCSK9	0.44669	7.27714	3.85961	0.000143162	0.00117327		PNPLA1	0.980626	5.24107	4.0444	6.90885e-05	0.000566212		KCNT2	-0.34801	4.52119	-2.11563	0.0353224	0.28925
ASTN1	-0.407743	3.09035	-3.85877	0.000143628	0.00117641		BST1	-0.597775	7.34063	-4.04348	6.93446e-05	0.000567978		AGT	-0.393107	6.99749	-2.11553	0.0353307	0.28925
SGCA	-0.451344	7.34359	-3.85809	0.000144009	0.00117836		OLFML1	-0.600122	7.27779	-4.04298	6.94829e-05	0.00056878		BMP6	-0.43805	5.75669	-2.11501	0.0353751	0.28925
CD300LB	-0.312871	5.55527	-3.85804	0.000144033	0.00117836		B3GNT6	0.62177	4.43102	4.04208	6.97354e-05	0.000570514		PLXDC1	-0.244766	8.32036	-2.1149	0.0353845	0.28925
DOCK2	-0.564029	7.33818	-3.85734	0.000144426	0.00118088		RBPJ	-0.324475	10.3509	-4.04178	6.98182e-05	0.00057086		CAMK2D	0.205176	9.65603	2.11488	0.0353869	0.28925
SLX4	0.215174	8.34032	3.85662	0.000144828	0.00118347		PRKAA2	-0.934019	4.8279	-4.04112	7.00036e-05	0.000572042		ENTPD6	-0.213248	10.3221	-2.11476	0.0353969	0.28925
RYR2	-0.44682	5.76348	-3.85551	0.000145452	0.0011873		NBPF15	-0.302811	9.07628	-4.04044	7.01958e-05	0.000573026		GPX2	-0.549892	11.8832	-2.11441	0.0354267	0.289325
TOM1	0.257595	9.95143	3.85549	0.000145465	0.0011873		KIAA1549	-0.697091	6.16046	-4.0404	7.02056e-05	0.000573026		PXDC1	-0.186786	8.9441	-2.11376	0.0354831	0.289563
COTL1	-0.334648	10.2315	-3.85489	0.0001458	0.00118934		FGFRL1	-0.342044	10.7939	-4.04009	7.02947e-05	0.000573421		HMGA1	0.224044	11.3851	2.1136	0.0354971	0.289563
CADM3	-0.562772	4.36969	-3.85449	0.000146027	0.00119006		GJA4	-0.397179	8.52744	-4.03837	7.07807e-05	0.00057705		MTX2	0.132233	10.306	2.11291	0.0355567	0.289881
DNTTIP1	-0.268877	10.0681	-3.85444	0.000146057	0.00119006		SCCPDH	-0.531059	9.45583	-4.036	7.14561e-05	0.000582218		CELA3B	-0.156328	2.55848	-2.11259	0.0355845	0.28994
DSCAML1	-0.445766	3.22562	-3.85174	0.000147585	0.00120181		CIDEA	0.360224	6.55372	4.03494	7.176e-05	0.000584355		CNTNAP4	0.284983	4.54168	2.11181	0.0356512	0.290245
ZNF232	-0.261916	8.10448	-3.85129	0.000147844	0.00120306		FAM171B	-0.700336	7.39951	-4.03429	7.19481e-05	0.000585547		RAMP3	-0.235286	6.79884	-2.11155	0.0356746	0.290245
QPCT	-0.786629	6.53062	-3.85117	0.000147909	0.00120306		MAD2L2	-0.43199	8.76505	-4.03413	7.19946e-05	0.000585586		MLLT3	-0.310935	6.64462	-2.11144	0.035684	0.290245
SHROOM3	-0.477928	6.70248	-3.85095	0.000148037	0.0012034		PHC1	-0.438727	7.26418	-4.03053	7.30395e-05	0.000593557		PRKACB	-0.191526	8.66977	-2.11105	0.0357173	0.290348
ZNF521	-0.412754	7.7559	-3.85057	0.000148257	0.00120449		PRKCA	-0.512912	7.97681	-4.03046	7.30591e-05	0.000593557		CD302	-0.214524	8.58296	-2.11045	0.0357697	0.290399
CDH2	-0.439538	2.64744	-3.8503	0.000148408	0.0012046		EDA2R	-0.437758	6.37151	-4.02942	7.33649e-05	0.000595698		IGLL5	-0.40244	11.7149	-2.11042	0.0357719	0.290399
RNF14	-0.243421	8.82898	-3.85024	0.000148442	0.0012046		BIN2	-0.606026	7.18002	-4.02925	7.34148e-05	0.000595758		OXGR1	-0.492351	4.87309	-2.11027	0.0357856	0.290399
PKD2L1	-0.471684	4.23324	-3.84597	0.00015091	0.00122272		HHATL	0.257659	5.0582	4.02868	7.3584e-05	0.000596408		HOXA3	0.301863	4.28628	2.10938	0.035863	0.29083
SSH3	0.370464	9.63913	3.84592	0.000150942	0.00122272		BIN1	-0.362659	8.4766	-4.02858	7.36113e-05	0.000596408		DCANP1	0.143212	6.64947	2.10918	0.0358802	0.29083
ZNF649	-0.579165	4.69197	-3.84585	0.000150983	0.00122272		FGR	-0.352371	7.29539	-4.02855	7.36223e-05	0.000596408		ACTR6	0.159531	8.91855	2.10862	0.0359287	0.291056
UGT1A8	0.787179	8.72241	3.84578	0.000151023	0.00122272		FBXL22	-0.361593	7.10528	-4.02793	7.3803e-05	0.000597288		RPS27L	-0.13557	9.68949	-2.10773	0.0360064	0.291517
PNP	0.321341	10.8985	3.84455	0.000151742	0.00122783		CNGB3	0.545495	5.98619	4.02735	7.39741e-05	0.000597288		GRP	-0.504892	6.69927	-2.10711	0.036061	0.291526
PDLIM1	0.342679	11.8605	3.84432	0.000151873	0.00122819		CEBPA	0.578719	9.09899	4.02735	7.39747e-05	0.000597288		SLC22A1	0.256167	5.87767	2.1069	0.036079	0.291526
ARHGEF28	0.383253	7.8078	3.84348	0.000152369	0.00123149		CEACAM6	1.12181	9.03916	4.02735	7.39764e-05	0.000597288		CNGA1	0.283431	4.63649	2.1068	0.0360875	0.291526
PTER	-0.356541	7.53977	-3.84277	0.000152786	0.00123415		DNMBP	0.344546	8.79418	4.02734	7.39793e-05	0.000597288		ZXDB	-0.212362	6.69979	-2.10677	0.0360906	0.291526
COPS8	-0.421005	6.94076	-3.84209	0.000153187	0.00123668		MPP1	-0.641126	7.71059	-4.02731	7.3986e-05	0.000597288		AKIRIN2	-0.128882	10.3293	-2.10604	0.0361543	0.291738
IFITM2	-0.324232	12.0129	-3.84018	0.000154322	0.00124513		CD163L1	-0.631158	6.68571	-4.02707	7.40591e-05	0.000597535		FSCN3	0.177317	4.47508	2.10581	0.0361742	0.291738
TTLL4	-0.386624	7.07265	-3.83979	0.000154555	0.00124629		CCL21	-0.845349	9.87136	-4.02666	7.41805e-05	0.000598171		CLDN23	-0.206566	6.59166	-2.10557	0.0361958	0.291738
LRP11	0.41462	7.62927	3.83912	0.000154952	0.00124809		ANXA8	0.535448	9.65279	4.02574	7.44548e-05	0.000600038		C2orf50	0.21454	5.61387	2.10552	0.0361999	0.291738
NBN	-0.353149	9.08802	-3.83911	0.000154956	0.00124809		ZNF331	-0.405792	6.64407	-4.02482	7.4728e-05	0.000601894		CHST10	-0.334628	6.8496	-2.10521	0.0362277	0.291795
CYYR1	-0.486487	6.8154	-3.83858	0.000155275	0.00124961		TCEAL2	-0.403573	8.52829	-4.02453	7.48146e-05	0.000602247		SLC25A34	0.173113	6.96338	2.10473	0.0362698	0.291926
INMT	-0.408643	7.82777	-3.8385	0.000155323	0.00124961		BCAS4	-0.588744	6.93951	-4.02309	7.52459e-05	0.000605372		HPS4	-0.152393	8.08194	-2.10455	0.0362855	0.291926
COLQ	-0.376725	3.8663	-3.8383	0.000155443	0.00124986		HBEGF	0.804379	8.20887	4.02236	7.54654e-05	0.00060679		PELI2	-0.31843	8.00621	-2.10393	0.0363394	0.292192
ZNF614	-0.328928	8.97759	-3.83714	0.000156137	0.00125472		HLA-F	-0.598781	8.21956	-4.02204	7.55642e-05	0.000607237		EREG	0.494234	7.85554	2.1032	0.0364042	0.29253
GTF2IRD1	0.245457	10.2237	3.83527	0.000157267	0.00126308		SPN	-0.382564	6.9371	-4.02096	7.58901e-05	0.000609507		TBX3	-0.226378	8.6033	-2.10299	0.0364231	0.29253
ARIH2OS	-0.491577	5.04093	-3.83472	0.000157602	0.00126505		PNLIPRP3	1.56942	5.75124	4.02073	7.59606e-05	0.000609725		TLR8	-0.456123	6.14181	-2.10229	0.0364847	0.292858
TMEM135	-0.37076	7.87281	-3.83422	0.000157905	0.00126675		PBX3	-0.413136	8.70763	-4.02014	7.61381e-05	0.0006108		SLA	-0.217909	5.29533	-2.10091	0.0366067	0.293216
DCLK1	-0.577278	6.28361	-3.8309	0.000159936	0.00128232		TM7SF2	0.642651	7.59141	4.01905	7.64726e-05	0.000613134		NEFH	-0.244675	5.27881	-2.10067	0.0366275	0.293216
RNF5	-0.235764	10.0129	-3.82981	0.000160606	0.00128695		GABRA5	-0.94514	3.95194	-4.01712	7.7064e-05	0.000617523		GOLM1	-0.247675	9.40324	-2.10065	0.0366295	0.293216
HAP1	0.382594	6.90752	3.82795	0.000161762	0.00129498		ACAA2	-0.546446	9.19813	-4.01669	7.71954e-05	0.000618224		GPRC5D	-0.322627	6.84692	-2.10061	0.0366334	0.293216
LY75	-0.615717	7.85158	-3.8279	0.000161792	0.00129498		MGST3	-0.281826	10.152	-4.01597	7.74177e-05	0.000619556		TMPPE	-0.159929	7.95719	-2.10031	0.0366599	0.293216
CEP41	-0.360192	5.32757	-3.82691	0.000162411	0.00129919		TSKS	0.528589	6.30147	4.01587	7.74501e-05	0.000619556		NELFE	-0.155306	10.778	-2.10014	0.0366745	0.293216
PBX1	-0.504127	7.55747	-3.82659	0.000162608	0.00130003		TTC39A	0.585759	7.07101	4.01499	7.77235e-05	0.00062119		ANKS6	-0.200155	8.21711	-2.10013	0.0366755	0.293216
IL17REL	0.344248	6.90233	3.82595	0.000163005	0.00130246		LLGL2	0.435606	9.29162	4.01492	7.77428e-05	0.00062119		ZNF654	0.224628	7.33571	2.09947	0.0367341	0.293517
C3orf52	0.421521	6.86236	3.82374	0.000164396	0.00131268		ACOT11	0.42015	7.00206	4.01385	7.80771e-05	0.000623507		ATXN1	-0.18836	6.70626	-2.09899	0.0367771	0.293694
TMEM134	0.285857	9.93249	3.82363	0.00016447	0.00131268		GBP4	-0.641233	9.69093	-4.01301	7.83385e-05	0.000625239		CWC27	0.154781	8.88245	2.0987	0.036803	0.293734
AREG	0.872536	9.78525	3.82173	0.000165671	0.00132151		DPEP2	-0.549698	5.60851	-4.01197	7.8664e-05	0.000627481		TMEM19	0.175497	8.36577	2.0984	0.0368296	0.293779
ZNF214	-0.457624	5.85536	-3.8182	0.000167934	0.0013388		SLC46A1	-0.439471	6.80109	-4.0118	7.8719e-05	0.000627563		PARP4	0.363462	7.35571	2.0979	0.0368738	0.293965
ADORA3	-0.582498	6.08511	-3.81617	0.000169243	0.00134847		CTSL	-0.615981	10.4446	-4.01152	7.88046e-05	0.000627889		FGF22	0.211184	7.20994	2.09745	0.0369145	0.294122
ABCA3	-0.735213	7.36063	-3.81568	0.000169566	0.00135028		ADD1	-0.235727	10.0332	-4.0092	7.95391e-05	0.000633382		RERE	0.249659	9.07046	2.09659	0.0369907	0.294562
FGF20	-0.544389	3.12465	-3.81529	0.000169817	0.00135097		RAB28	-0.302103	9.24944	-4.00893	7.96227e-05	0.000633688		ANO2	-0.177572	5.59363	-2.09456	0.0371732	0.295244
FAT3	-0.489408	6.27628	-3.81525	0.000169845	0.00135097		FMOD	-0.641727	9.93853	-4.00762	8.00418e-05	0.000636663		CCL14	-0.23382	7.3785	-2.09445	0.0371827	0.295244
RSPO4	-0.891897	4.0261	-3.81307	0.000171272	0.00136155		BCL9	-0.376473	7.94145	-4.00724	8.01629e-05	0.000637266		IQSEC2	-0.225147	7.1516	-2.09443	0.0371843	0.295244
NRIP1	0.438678	9.45139	3.81019	0.000173171	0.00137587		LHFPL2	-0.454629	8.27119	-4.00673	8.03255e-05	0.000638197		OCIAD1	0.153328	10.3396	2.09397	0.0372263	0.295244
FFAR2	0.325425	6.04326	3.80907	0.000173911	0.00138049		NSDHL	0.322005	9.85937	4.00624	8.04833e-05	0.000639089		PKN1	-0.264181	8.32667	-2.09379	0.0372422	0.295244
FGFRL1	-0.288371	10.7939	-3.80902	0.000173949	0.00138049		MBD2	0.483268	5.79236	4.00359	8.13372e-05	0.000645505		XBP1	-2.08198	9.49614	-2.09284	0.0373276	0.295244
METTL7B	-0.495376	6.86866	-3.80614	0.000175875	0.00139498		GPC6	-0.784612	8.08973	-4.0034	8.13992e-05	0.000645632		GP5	-0.197087	3.69614	-2.0927	0.0373402	0.295244
ELF5	0.828634	4.83325	3.80571	0.000176163	0.00139648		ZNF239	-0.656804	5.93653	-4.00311	8.14916e-05	0.000646		FAM83F	0.279411	7.30825	2.09248	0.0373602	0.295244
OXNAD1	-0.295894	6.74231	-3.80207	0.000178639	0.00141531		IL1R2	1.07832	7.95175	4.00184	8.19053e-05	0.000648914		CSRNP2	-0.157767	8.81744	-2.09234	0.0373728	0.295244
GRIN2A	0.508233	4.85491	3.80068	0.000179586	0.00142201		WWTR1	-0.39156	9.75696	-4.00159	8.19872e-05	0.000649155		TFR2	0.235052	5.51826	2.09232	0.0373749	0.295244
CNTN2	-0.564482	3.3375	-3.79977	0.000180217	0.0014262		ZNF713	-0.452419	6.4579	-4.00146	8.20282e-05	0.000649155		PRORY	0.174999	5.72565	2.09231	0.0373755	0.295244
EPN2	0.276738	7.70686	3.79655	0.000182443	0.00144272		KCNIP3	-0.575965	5.65542	-3.99989	8.25439e-05	0.000652868		PLK2	-0.290827	9.00983	-2.09231	0.0373755	0.295244
SCAMP2	0.304517	9.36745	3.79646	0.00018251	0.00144272		ARMCX2	-0.723487	7.57937	-3.99902	8.2831e-05	0.000654771		MOV10L1	-0.266471	3.10648	-2.09194	0.0374084	0.295244
SERINC2	0.553558	10.566	3.7948	0.000183667	0.00145105		GSTP1	0.319371	13.4424	3.99846	8.30149e-05	0.000655855		PLS1	0.387806	7.14802	2.09189	0.0374129	0.295244
UBE2A	0.278911	10.7485	3.79429	0.000184026	0.00145307		TSPO	0.272979	11.402	3.99831	8.30634e-05	0.000655869		ETV5	-0.380075	7.42354	-2.09165	0.037435	0.295244
ZNF735	-0.36274	8.93063	-3.79387	0.000184324	0.00145461		INHBB	-0.820218	8.45369	-3.99723	8.34229e-05	0.000658111		DDOST	-0.141445	10.9178	-2.09131	0.0374657	0.295244
BAG3	0.299465	11.1463	3.79354	0.000184555	0.00145561		ANO6	-0.350508	9.79023	-3.99717	8.3441e-05	0.000658111		CALB2	-0.462677	7.16938	-2.09121	0.0374749	0.295244
COMMD10	-0.333947	8.80544	-3.79315	0.000184828	0.00145694		ABHD17C	0.460685	9.2703	3.99461	8.42979e-05	0.000664496		RNASE1	-0.282738	10.9659	-2.09096	0.037497	0.295244
ZMYND12	-0.378818	5.31835	-3.79295	0.000184973	0.00145728		PADI1	0.834969	6.77176	3.99443	8.43573e-05	0.000664591		ZNF233	0.2034	5.65297	2.09088	0.0375046	0.295244
LY6D	0.874252	11.5354	3.79136	0.000186095	0.00146529		TLL1	-0.990737	4.91499	-3.99416	8.44476e-05	0.00066493		SP8	-0.247809	7.42311	-2.09055	0.0375341	0.295244
CBR3	0.562493	8.88655	3.79056	0.000186662	0.00146893		SLC28A3	0.911326	6.1634	3.9934	8.47043e-05	0.000666578		CD4	-0.360606	7.72176	-2.09053	0.0375361	0.295244
MRGPRF	-0.523321	7.87039	-3.79037	0.000186799	0.00146918		ZNF804A	-0.594546	3.98191	-3.99315	8.47859e-05	0.000666846		D2HGDH	0.329716	7.27748	2.0905	0.0375386	0.295244
HADH	-0.33474	9.57045	-3.78922	0.000187619	0.00147481		EPHA3	-0.424344	3.65543	-3.99282	8.48985e-05	0.000667358		RAI1	-0.157732	9.30401	-2.08966	0.0376153	0.295527
PPP1R12B	-0.475106	9.00697	-3.78785	0.000188608	0.00148176		DNAH7	-0.365144	3.24257	-3.99119	8.54502e-05	0.000671319		SFI1	0.182125	8.29605	2.08964	0.0376167	0.295527
EVC2	-0.454164	6.5028	-3.78768	0.000188729	0.00148187		TTYH3	-0.420435	10.5622	-3.98957	8.60022e-05	0.000675279		ISG20	-0.302251	8.85072	-2.08894	0.0376801	0.295859
AR	-0.409704	3.94645	-3.78733	0.000188977	0.00148292		LYNX1	0.607108	9.27027	3.98892	8.62246e-05	0.000676647		NCKAP1L	-0.328578	6.07992	-2.08861	0.0377106	0.295933
FBXO16	-0.543478	5.31014	-3.7872	0.000189073	0.00148292		SERPINB4	1.04016	10.131	3.98858	8.63411e-05	0.000677182		GJD3	-0.250864	6.35347	-2.08796	0.0377692	0.296228
GCLC	0.556591	9.63074	3.787	0.000189218	0.00148323		FBXL19	0.26769	8.89073	3.98711	8.68447e-05	0.000680752		RPL3L	-0.444612	5.13274	-2.08728	0.0378313	0.29627
ILVBL	0.283862	8.96945	3.78582	0.00019007	0.00148907		GRB10	-0.435758	8.6005	-3.986	8.723e-05	0.000683391		BRPF3	-0.16093	8.34174	-2.08724	0.0378351	0.29627
CLEC2D	-0.437474	4.33864	-3.78551	0.000190294	0.00149		TGFB2	-0.545085	6.78377	-3.98524	8.74931e-05	0.00068507		GLT8D1	0.207187	6.28821	2.08694	0.037862	0.29627
CR1L	-0.474783	4.14352	-3.78461	0.000190951	0.00149431		DISC1	-0.547392	6.29155	-3.98493	8.76002e-05	0.000685486		FAM156B	0.140498	7.83971	2.0868	0.0378755	0.29627
LILRA1	-0.248723	7.63412	-3.78209	0.000192792	0.00150788		TNNT2	0.692872	6.81635	3.98478	8.76546e-05	0.000685486		ATP10A	-0.277618	5.4351	-2.08675	0.0378801	0.29627
EPC1	-0.228669	8.51435	-3.7819	0.000192932	0.00150813		CD247	-0.626511	6.83553	-3.98467	8.76926e-05	0.000685486		TMEM211	-0.365012	4.3704	-2.08586	0.0379611	0.296735
ZNF479	-0.255931	9.64131	-3.78144	0.000193266	0.00150991		NDN	-0.66574	8.57951	-3.98425	8.78381e-05	0.000686242		CLHC1	0.215633	7.58491	2.08539	0.0380035	0.296735
LSS	0.317428	9.06463	3.78078	0.000193752	0.00151286		CORO1A	-0.576781	8.68079	-3.98402	8.79181e-05	0.000686485		PIWIL2	0.214857	5.98972	2.08519	0.0380218	0.296735
BFSP1	0.456708	7.08088	3.78031	0.000194105	0.00151478		NUDT4	-0.451589	7.37735	-3.98257	8.84256e-05	0.000690063		COL14A1	-0.291197	7.03548	-2.08517	0.0380239	0.296735
ZNF615	-0.370913	6.20616	-3.77946	0.000194733	0.00151883		SYNJ2BP	-0.266156	8.86036	-3.9824	8.84842e-05	0.000690137		HBA2	-0.387378	9.78854	-2.08473	0.0380645	0.296886
PLD4	-0.399053	6.1811	-3.77873	0.000195273	0.0015222		RAB32	-0.55377	9.28567	-3.9814	8.88381e-05	0.000692514		MYO1F	-0.216637	7.97798	-2.08348	0.0381791	0.297615
N4BP2L2	-0.336055	8.88373	-3.77605	0.000197271	0.00153659		FAM220A	0.268318	10.067	3.97856	8.9844e-05	0.000699815		HHEX	-0.368577	6.61405	-2.08323	0.0382025	0.297632
ZBTB43	0.301067	7.87445	3.77596	0.000197338	0.00153659		DCAF16	-0.386772	8.65721	-3.97847	8.98744e-05	0.000699815		NLGN4X	-0.378403	7.17251	-2.08245	0.0382741	0.297832
ITK	-0.542206	5.24866	-3.77499	0.000198068	0.00154142		CXCR3	-0.373648	7.10317	-3.97787	9.00901e-05	0.000700838		SH2D7	-0.16466	2.70676	-2.08232	0.0382854	0.297832
SH3BP1	0.337392	9.81886	3.77249	0.000199966	0.00155533		PRKG1	-0.543167	7.96039	-3.97782	9.01056e-05	0.000700838		ALOX5AP	-0.336391	8.85008	-2.08163	0.0383494	0.297832
NRXN3	-0.740263	5.5639	-3.77136	0.000200827	0.00156096		USP32	0.248221	9.10516	3.97745	9.02389e-05	0.000701486		ZDHHC24	-0.177749	8.95616	-2.08144	0.0383668	0.297832
CXCL16	-0.348523	9.75793	-3.77121	0.000200934	0.00156096		APOBEC3B	0.731106	10.1913	3.97643	9.06036e-05	0.000703932		PTGER3	-0.298717	7.00561	-2.08143	0.0383674	0.297832
APH1A	0.238065	7.26091	3.7711	0.000201023	0.00156096		BCL6B	-0.43205	7.09242	-3.97617	9.06969e-05	0.000704001		MAP2K4	-0.142093	9.06889	-2.08137	0.0383731	0.297832
BOD1L1	-0.229946	10.0954	-3.76944	0.000202296	0.00156997		TMEM79	0.495604	9.65728	3.97613	9.07128e-05	0.000704001		SPSB1	-0.193133	10.3885	-2.08133	0.0383766	0.297832
CES4A	0.379401	5.94826	3.7682	0.000203248	0.00157649		RNF148	-0.41614	4.98904	-3.97487	9.11662e-05	0.00070713		HOMER2	0.31714	6.74864	2.08106	0.0384018	0.297857
CST2	-0.777569	9.51411	-3.76699	0.000204185	0.00158288		DNAJB8	0.288522	7.47724	3.9745	9.12991e-05	0.00070777		DNASE2	-0.250921	9.46111	-2.08076	0.0384296	0.297857
XG	0.417517	8.55368	3.76603	0.000204928	0.00158777		GLT1D1	-0.625521	4.66346	-3.97365	9.16061e-05	0.000709758		OARD1	0.12593	7.40356	2.08053	0.0384507	0.297857
CALU	-0.275054	11.7503	-3.76558	0.000205279	0.00158961		ZSCAN9	-0.281262	8.08438	-3.97243	9.20517e-05	0.000712817		ERBB2	0.188278	9.04088	2.08013	0.0384881	0.297857
ARMCX2	-0.60896	7.57937	-3.76413	0.000206416	0.00159753		SCNN1D	0.453909	8.20008	3.97202	9.22012e-05	0.000713582		MUC21	0.523926	7.84322	2.07999	0.0385008	0.297857
LRRN1	-0.852225	5.33544	-3.76339	0.000206994	0.00160112		CERKL	-0.42809	3.06022	-3.96977	9.30237e-05	0.000719551		BLOC1S5-TXNDC5	0.162243	7.88707	2.07992	0.038507	0.297857
IGFBP2	0.605578	11.178	3.76233	0.000207824	0.00160666		PENK	-0.48303	5.98727	-3.96769	9.37943e-05	0.000724942		ZNF608	-0.318698	6.72618	-2.07883	0.0386081	0.298474
CCDC141	-0.346261	4.01995	-3.76088	0.000208972	0.00161465		TBC1D10C	-0.431486	7.93086	-3.96761	9.38239e-05	0.000724942		CAMKMT	0.120864	8.05134	2.07801	0.0386844	0.298692
ZNF618	-0.453361	7.94717	-3.76057	0.000209221	0.00161568		IFT52	-0.376676	8.42294	-3.96672	9.41536e-05	0.000726882		ZBTB34	-0.201432	7.60501	-2.07784	0.0387002	0.298692
GAS2L2	0.281149	7.13648	3.75862	0.000210767	0.00162673		CCR8	-0.727381	5.68393	-3.96666	9.41784e-05	0.000726882		OR2T8	-0.327717	4.30273	-2.07778	0.0387054	0.298692
PASK	-0.294298	7.22205	-3.75792	0.000211328	0.00163016		VEGFA	0.625572	8.02451	3.96572	9.45256e-05	0.000729161		TTLL12	0.227856	10.592	2.07757	0.0387251	0.298692
CHST13	-0.21439	7.7413	-3.75763	0.000211561	0.00163106		DPY19L3	-0.342958	7.66191	-3.96497	9.48094e-05	0.000730944		INHBE	-0.251426	4.13259	-2.0773	0.0387504	0.298692
CAMSAP2	0.237798	10.5178	3.75561	0.000213186	0.00164269		ZNF540	-0.375485	4.60265	-3.96483	9.48609e-05	0.000730944		TIMP4	-0.402	4.40932	-2.07645	0.0388296	0.298692
NBPF1	-0.219132	10.2909	-3.75545	0.000213321	0.00164283		PNRC1	-0.336243	11.426	-3.96371	9.52797e-05	0.000733768		SLC8A3	-0.151606	4.96182	-2.07624	0.0388488	0.298692
TCF20	0.230349	9.15774	3.75282	0.000215456	0.00165836		SLC22A6	0.426141	3.43432	3.96017	9.66244e-05	0.000743717		ANKUB1	-0.306419	3.78736	-2.07614	0.0388581	0.298692
FAIM2	-0.288667	6.11113	-3.75243	0.000215767	0.00165951		FBLN2	-0.52268	9.81708	-3.95979	9.67674e-05	0.00074441		TLR4	-0.246798	6.97483	-2.07591	0.0388794	0.298692
CMIP	0.288484	9.59174	3.75234	0.000215842	0.00165951		FAM102B	-0.445933	7.41015	-3.95962	9.68332e-05	0.00074442		GLIS2	-0.258223	8.428	-2.07576	0.0388939	0.298692
CNKSR1	0.371582	8.5397	3.75179	0.000216297	0.00166211		CCDC136	-0.430845	5.89314	-3.95951	9.68748e-05	0.00074442		NOLC1	0.164525	10.3331	2.07567	0.0389023	0.298692
IQGAP2	-0.273236	8.91052	-3.74881	0.000218749	0.00168003		KIF1A	-1.0551	5.35398	-3.95935	9.69383e-05	0.000744501		KRT8	-0.303247	11.4311	-2.07547	0.0389212	0.298692
SLC7A5	0.448085	11.5785	3.74816	0.000219285	0.00168322		CASQ1	-0.393157	4.12369	-3.95913	9.70191e-05	0.000744715		LEF1	-0.303355	8.12214	-2.07535	0.0389317	0.298692
IGF2BP3	0.735479	5.19553	3.74715	0.000220121	0.00168872		BTK	-0.27467	8.09843	-3.95748	9.76546e-05	0.000749183		ZNF33A	0.151456	8.69177	2.07533	0.0389339	0.298692
OAS1	0.75339	6.9975	3.74532	0.000221654	0.00169955		GDF6	-0.77973	5.41345	-3.9568	9.79183e-05	0.000750796		TENM2	-0.446212	10.305	-2.07497	0.0389677	0.298788
DOCK8	-0.381914	7.28293	-3.7449	0.000222004	0.00170131		PRDM16	-0.39311	5.23534	-3.95581	9.83025e-05	0.000753331		TBCA	0.146432	10.5725	2.07441	0.0390199	0.298796
RPS27L	-0.221366	9.68949	-3.74364	0.00022306	0.00170754		CD69	-0.812827	4.6753	-3.95471	9.87268e-05	0.000755965		DLX2	-0.51096	5.50254	-2.07428	0.0390324	0.298796
SLC3A2	0.293672	11.5549	3.74359	0.000223109	0.00170754		LHFPL1	-0.693135	5.06213	-3.95464	9.87538e-05	0.000755965		HGS	-0.101872	10.6485	-2.07428	0.0390326	0.298796
FAM216A	-0.344935	6.7581	-3.7435	0.000223182	0.00170754		PPFIA2	-0.462666	4.21718	-3.95438	9.88567e-05	0.00075634		LIPA	-0.227181	9.78948	-2.07393	0.0390648	0.29888
LRP5	-0.411377	9.76262	-3.74283	0.000223744	0.0017109		POLR3GL	-0.355367	8.76764	-3.95411	9.89617e-05	0.000756731		MED12	-0.154065	9.38634	-2.07338	0.0391168	0.299115
EGFL6	0.589058	9.09962	3.74182	0.000224601	0.00171653		RNF126	0.249395	10.5056	3.9528	9.94752e-05	0.000760171		SPANXC	-0.923926	4.97496	-2.07242	0.0392063	0.29943
SYNJ2BP	-0.223506	8.86036	-3.73982	0.000226306	0.00172862		TTC9	0.856455	6.63994	3.95269	9.95198e-05	0.000760171		CSNK1D	-0.110783	10.0076	-2.07236	0.0392119	0.29943
FZD8	-0.689678	5.35712	-3.73871	0.000227255	0.00173492		MRC1	-0.946836	7.95796	-3.95117	0.000100114	0.000764287		OR6Y1	0.181048	2.97403	2.07171	0.0392733	0.29943
CNOT8	-0.271476	9.59805	-3.73839	0.000227528	0.00173549		STK32B	-0.700098	5.51665	-3.95104	0.000100167	0.000764287		BCL2L11	-0.204398	8.77963	-2.07171	0.0392736	0.29943
MYO18A	0.312087	8.10088	3.73833	0.000227577	0.00173549		KIAA1586	-0.553191	6.24302	-3.94885	0.000101038	0.000770508		SYN2	-0.465608	3.66874	-2.07169	0.0392755	0.29943
AKT3	-0.564502	7.97229	-3.73761	0.000228195	0.00173902		TET1	-0.568088	6.79924	-3.9468	0.000101855	0.000776317		AKAP5	-0.234715	5.72061	-2.07119	0.0393218	0.29943
ZKSCAN2	-0.216486	7.05145	-3.73751	0.000228287	0.00173902		DACH1	-0.810133	5.56118	-3.94654	0.000101958	0.000776682		LAIR2	-0.297699	6.69055	-2.07114	0.0393273	0.29943
AKAP6	-0.575696	5.5758	-3.73732	0.000228448	0.0017393		LELP1	0.453316	6.02742	3.94161	0.00010396	0.000791502		PCBD1	0.153932	10.5842	2.07092	0.0393476	0.29943
PSD	-0.373358	6.49183	-3.7367	0.000228984	0.00174244		TTC33	-0.410104	6.88807	-3.94001	0.000104614	0.000796054		OLIG3	0.157608	7.21499	2.0709	0.0393499	0.29943
SIGLEC7	-0.423294	6.53452	-3.73587	0.000229702	0.00174695		KRTAP20-1	0.332798	7.5275	3.9396	0.000104783	0.000796903		MLLT11	-0.397331	8.9647	-2.07005	0.0394295	0.299602
COA5	-0.296701	8.3748	-3.73499	0.000230466	0.00175182		TCTN2	-0.463081	8.21725	-3.93542	0.000106518	0.000809663		MSTO1	-0.147281	8.87561	-2.07002	0.0394326	0.299602
FBXO17	-0.489351	6.98717	-3.73266	0.000232498	0.00176631		RBM12	-0.30025	9.03856	-3.93424	0.000107015	0.000813001		IBA57	0.13831	6.76715	2.06998	0.0394365	0.299602
USPL1	-0.296519	7.60661	-3.73204	0.000233045	0.00176951		TRAM1L1	-0.487153	5.26424	-3.93368	0.000107251	0.000814351		ANXA9	0.294404	6.15105	2.06907	0.0395221	0.30009
PLEC	0.343297	11.0257	3.73096	0.000233993	0.00177574		RASD2	-0.566808	6.26674	-3.93351	0.00010732	0.000814439		AVEN	-0.168565	8.58889	-2.06837	0.0395888	0.300434
FAM227A	-0.407432	3.10935	-3.73061	0.000234299	0.0017771		DYNLRB2	-0.473329	4.92666	-3.93238	0.000107799	0.000817633		KANK4	-0.530222	6.11447	-2.0675	0.039671	0.300847
CD247	-0.524448	6.83553	-3.73008	0.00023477	0.00177971		HTR2A	-0.473388	3.44076	-3.93194	0.000107987	0.000818612		S100Z	0.146727	5.32282	2.06734	0.0396861	0.300847
CBX7	-0.350109	8.09449	-3.72956	0.000235231	0.00178225		NFIB	-0.582394	9.08579	-3.93173	0.000108074	0.00081883		L1TD1	-0.169561	5.31349	-2.06641	0.0397743	0.301143
EDA2R	-0.362292	6.37151	-3.72923	0.000235524	0.00178294		ACSF2	-0.484875	7.95002	-3.93068	0.000108523	0.000821791		RASGRP3	-0.264406	6.60315	-2.06623	0.0397917	0.301143
BBX	-0.28924	9.5881	-3.72917	0.000235576	0.00178294		HSD11B2	0.56334	7.3818	3.93031	0.000108678	0.000822521		SLC22A8	0.217089	3.83415	2.06612	0.0398025	0.301143
TP53RK	-0.31335	8.41616	-3.72775	0.00023684	0.00179154		DEFB4B	1.24874	7.95069	3.93002	0.000108804	0.000823035		GRIK4	-0.237155	3.71439	-2.06603	0.0398108	0.301143
HEYL	-0.386743	7.54409	-3.72721	0.000237323	0.0017937		HSD17B11	-0.527914	8.57381	-3.92942	0.000109058	0.000824509		ORMDL3	-0.138843	9.93821	-2.06534	0.0398767	0.301228
TXLNB	-0.509457	5.21821	-3.7271	0.000237419	0.0017937		ASTL	0.254943	6.04459	3.92914	0.000109178	0.000824976		CCDC63	0.276394	3.73553	2.06492	0.0399168	0.301228
PTPN3	0.325878	7.87211	3.72692	0.000237582	0.0017937		ZNF568	-0.437989	5.80363	-3.92893	0.000109267	0.000825203		AHNAK2	-0.328781	11.5965	-2.06492	0.039917	0.301228
MPV17L	-0.735059	6.33838	-3.72686	0.000237636	0.0017937		SCN1B	-0.327484	6.7257	-3.92879	0.000109328	0.000825215		HOXB4	-0.261601	7.64508	-2.06481	0.0399276	0.301228
PTPRH	0.422429	7.4901	3.72668	0.000237796	0.00179394		FASLG	-0.495216	6.13029	-3.92761	0.000109836	0.000828611		LMBR1L	-0.198873	6.80673	-2.06458	0.0399493	0.301228
CC2D2A	-0.410837	5.98849	-3.72556	0.000238804	0.00180009		PARP15	-0.635489	5.15913	-3.92661	0.000110267	0.000831415		UGT2B7	0.321802	3.77016	2.06456	0.0399508	0.301228
ATP6V0E2	-0.573399	7.87234	-3.72548	0.000238868	0.00180009		N4BP1	0.329197	9.48602	3.92549	0.000110753	0.000834627		ABHD8	-0.192539	8.77614	-2.06405	0.0399997	0.301436
ABL2	0.327734	6.82316	3.72344	0.000240716	0.00181305		ORMDL3	-0.271259	9.93821	-3.92491	0.000111006	0.000836088		DLGAP1	-0.497408	3.95194	-2.06369	0.0400344	0.301536
GPR65	-0.582876	6.53893	-3.72292	0.000241186	0.00181468		TACC1	-0.590529	7.63697	-3.92398	0.000111412	0.000838697		GJC2	-0.142164	6.81766	-2.06345	0.0400569	0.301543
SYCP2	-0.730652	5.73528	-3.72291	0.000241191	0.00181468		FAM20C	-0.486776	9.43864	-3.92328	0.000111716	0.000840536		DPEP1	-0.237154	5.61844	-2.06285	0.0401148	0.301817
NACAD	-0.291775	7.33573	-3.72046	0.000243424	0.0018305		POT1	-0.39051	6.77459	-3.92206	0.000112251	0.000844109		APOA1	0.156639	5.95317	2.06238	0.0401596	0.301992
ATP2A3	-0.407384	7.2712	-3.71981	0.000244021	0.00183401		SERPINA1	-0.703106	9.0776	-3.92154	0.000112483	0.000844982		YTHDF1	-0.119479	10.3909	-2.06198	0.040198	0.30212
DENND2A	-0.372648	4.89267	-3.7189	0.000244852	0.00183927		SEC31B	-0.432206	5.25216	-3.92153	0.000112488	0.000844982		ZNF721	0.171685	8.45595	2.06123	0.0402699	0.30247
SLC6A11	0.613392	6.42501	3.71854	0.000245185	0.00184079		HMGN4	-0.273821	10.446	-3.92124	0.000112615	0.00084504		LYPD8	0.40048	3.08332	2.06063	0.0403275	0.30247
TUBA1A	-0.295887	10.9903	-3.71738	0.000246262	0.00184789		S100A10	0.416494	13.0203	3.92124	0.000112616	0.00084504		NRP2	-0.241184	9.7625	-2.0606	0.0403305	0.30247
ZFP82	-0.577826	5.20566	-3.71714	0.000246482	0.00184855		PRRT2	-0.340357	6.82521	-3.92099	0.000112723	0.000845394		MTRF1L	0.265083	5.87664	2.06043	0.0403472	0.30247
CLCN5	0.349239	6.95437	3.71626	0.0002473	0.00185289		CA5B	-0.484739	6.48806	-3.92056	0.000112916	0.000846386		TIGD4	0.329411	3.93241	2.06038	0.0403523	0.30247
TSPAN14	0.248021	10.0844	3.71601	0.000247527	0.00185289		RNF114	-0.335738	9.45244	-3.91977	0.000113263	0.00084854		IGSF10	-0.473883	5.73816	-2.05976	0.040412	0.302547
ZNF569	-0.538032	5.70753	-3.716	0.000247539	0.00185289		CA3	-0.608681	5.09323	-3.91939	0.000113436	0.000849378		ETV3L	0.361382	3.99691	2.05966	0.0404213	0.302547
RNF130	-0.41575	7.89775	-3.71581	0.000247717	0.00185289		RARRES2	-0.719278	9.9161	-3.91902	0.000113597	0.000850134		FBP1	-0.414678	6.96428	-2.05946	0.0404405	0.302547
CDC42EP3	-0.379675	8.5571	-3.71572	0.000247799	0.00185289		ARAP2	0.438891	8.93071	3.91733	0.000114351	0.000855172		FOXK2	-0.136457	9.88246	-2.05917	0.0404685	0.302547
CYP4X1	-0.851697	7.29995	-3.71566	0.000247852	0.00185289		METTL7A	-0.643724	9.05261	-3.91724	0.000114392	0.000855172		BTF3	0.116145	11.9124	2.05915	0.0404703	0.302547
MFN1	0.248546	9.51876	3.71524	0.000248247	0.00185485		NEU2	0.658665	3.21169	3.91675	0.000114613	0.000856365		ZFAND3	-0.132477	9.94156	-2.05861	0.0405227	0.302732
WASF3	-0.654811	5.42309	-3.7147	0.000248751	0.00185764		EML2	0.35421	8.41621	3.91657	0.000114693	0.000856512		INPP4A	-0.192245	7.60496	-2.05828	0.0405544	0.302732
SIGLEC9	-0.300528	5.40863	-3.7144	0.000249029	0.00185812		RAPGEF2	-0.312237	7.59466	-3.91613	0.000114893	0.000857543		SLC6A18	0.123186	5.70904	2.05823	0.0405597	0.302732
KIF6	-0.474416	3.27872	-3.71435	0.000249081	0.00185812		HSPA4	0.276153	10.649	3.91555	0.000115154	0.00085904		COL15A1	-0.285966	9.08338	-2.05783	0.0405979	0.302856
PRR14L	0.266586	7.22596	3.71376	0.00024963	0.00186123		JAZF1	-0.47965	7.72039	-3.91483	0.000115479	0.000861004		CTNNAL1	-0.272343	9.42181	-2.0567	0.0407075	0.303366
NFYB	-0.312686	8.14812	-3.71355	0.000249823	0.00186168		SLC39A8	-0.539715	8.26951	-3.91408	0.000115817	0.000863068		VPS45	0.132693	9.44426	2.05668	0.0407094	0.303366
TACC1	-0.49968	7.63697	-3.71304	0.000250302	0.00186334		POU2F2	-0.569413	5.08553	-3.91289	0.000116359	0.00086632		RABL6	-0.176586	8.56548	-2.05613	0.0407629	0.303527
MICAL1	-0.317654	8.21661	-3.71302	0.000250322	0.00186334		JMJD7	0.46771	4.32444	3.91285	0.000116377	0.00086632		ACKR4	-0.257158	6.99033	-2.05601	0.0407742	0.303527
EFNB2	0.449726	10.0576	3.71289	0.000250445	0.00186334		THSD7A	-0.587488	6.25145	-3.91145	0.000117015	0.000870606		AIDA	-0.172712	9.02547	-2.05542	0.0408321	0.303739
C2orf88	-0.424906	5.67041	-3.71102	0.000252207	0.00187547		SNTA1	-0.442528	7.28176	-3.91123	0.000117117	0.000870905		ZNF518A	0.198216	7.149	2.05528	0.0408459	0.303739
PHOSPHO1	0.350284	7.98618	3.71051	0.000252691	0.00187807		STS	-0.430236	6.55253	-3.90956	0.000117884	0.000876143		MTMR3	-0.181925	7.35884	-2.05464	0.0409082	0.303964
IFT57	-0.411799	6.07381	-3.7097	0.000253461	0.00188279		OGG1	-0.40899	7.13408	-3.90516	0.000119928	0.000890866		HLA-DQA2	-0.399988	9.02182	-2.05452	0.0409194	0.303964
LRRC55	-0.627014	7.51992	-3.70939	0.000253757	0.001884		RAB27B	0.532957	9.25654	3.905	0.000120003	0.00089095		AXL	-0.343066	8.95872	-2.05415	0.0409552	0.304023
TCF21	-0.60589	6.52303	-3.70806	0.000255025	0.00189241		CD99	-0.332141	9.92691	-3.90337	0.000120769	0.000896166		OTOR	0.158727	2.99257	2.05399	0.0409707	0.304023
BTN2A1	-0.378181	8.30596	-3.70683	0.000256208	0.00190018		DTNBP1	-0.415378	6.252	-3.90201	0.000121413	0.00090047		OR2AG1	-0.963331	4.41585	-2.05292	0.0410755	0.304508
POFUT2	-0.246344	8.71708	-3.70544	0.000257546	0.00190901		ATOH8	-0.323872	5.95722	-3.90183	0.000121496	0.000900608		DEFA1	-1.28237	5.84665	-2.05288	0.0410795	0.304508
POT1	-0.329905	6.77459	-3.70531	0.00025767	0.00190901		PDCD1	-0.733369	4.887	-3.90103	0.000121876	0.000902946		STAT2	-0.18685	10.4783	-2.05205	0.0411605	0.304948
GADD45B	-0.38551	9.3228	-3.7046	0.000258358	0.00191217		FPR1	-0.636079	6.24717	-3.89977	0.000122477	0.000906921		IGF1	-0.372072	7.78231	-2.05177	0.0411885	0.304995
PLEKHA4	-0.4649	7.79846	-3.70459	0.000258369	0.00191217		WDR55	0.30562	8.87497	3.89938	0.000122666	0.000907465		LILRB1	-0.346023	6.82417	-2.05141	0.0412237	0.305095
PLCD3	0.441978	7.97516	3.70422	0.000258727	0.00191381		PROM2	0.618365	9.37092	3.89935	0.000122679	0.000907465		TXNDC15	-0.164249	7.46049	-2.05106	0.0412583	0.30519
MATR3	-0.188004	8.52117	-3.70386	0.000259071	0.00191535		FAM200B	-0.536559	5.92898	-3.89875	0.000122968	0.000909121		TECTB	-0.180076	4.32895	-2.04953	0.0414082	0.305938
SBF1	0.274327	9.5077	3.70358	0.000259345	0.0019156		PLS3	0.290457	11.4473	3.89861	0.000123033	0.000909122		CSRNP1	-0.200144	7.47875	-2.04951	0.0414106	0.305938
RAB28	-0.249557	9.24944	-3.70336	0.000259553	0.0019156		TESPA1	-0.455216	6.03227	-3.89537	0.000124599	0.000920078		IL6	-0.403084	5.6475	-2.04925	0.041436	0.305938
LY86	-0.385836	8.53643	-3.70329	0.000259621	0.0019156		SLC2A10	-0.519325	7.21688	-3.89527	0.000124646	0.000920078		OCRL	-0.188243	8.84112	-2.04909	0.0414518	0.305938
CDK11B	-0.277746	10.1691	-3.70327	0.000259649	0.0019156		CLEC1A	-0.607212	6.19621	-3.89383	0.000125347	0.000924764		INMT	-0.237267	7.82777	-2.04892	0.0414684	0.305938
NR1D1	0.361248	8.52081	3.70275	0.000260153	0.0019183		CLCA4	0.869288	8.84495	3.89284	0.000125833	0.000927864		LRRC72	0.117379	6.19437	2.04846	0.0415132	0.306108
TGFA	0.466501	9.398	3.70174	0.000261134	0.00192453		CEP85L	-0.555585	3.8216	-3.89128	0.000126601	0.000933034		MYO1E	-0.163072	8.50563	-2.04814	0.0415457	0.306187
BTBD16	0.492542	5.44213	3.70151	0.000261366	0.00192523		OLFML3	-0.601816	8.91583	-3.88936	0.000127548	0.000939522		OR5H15	0.207237	2.79037	2.04769	0.0415896	0.30635
FAS	-0.443488	8.84465	-3.70059	0.000262268	0.00193004		TMEM9B	0.195881	10.8504	3.88906	0.000127698	0.000940131		PAIP2B	0.219831	6.61136	2.04735	0.041623	0.306435
PRKAA2	-0.764794	4.8279	-3.70035	0.000262498	0.00193004		PRPH2	-0.593903	5.57093	-3.88793	0.000128261	0.000943306		CDC40	-0.14554	9.43974	-2.04633	0.041724	0.306965
NINL	-0.371566	7.12043	-3.70028	0.000262567	0.00193004		MNDA	-0.584721	8.45058	-3.88793	0.000128263	0.000943306		MYO5A	-0.258781	7.58218	-2.04618	0.0417387	0.306965
CARHSP1	0.326482	10.1936	3.70028	0.000262569	0.00193004		SGCD	-0.712384	6.41124	-3.88745	0.000128503	0.000944574		P4HA2	-0.204298	9.93021	-2.04528	0.0418282	0.307462
DUOX2	0.762609	7.64278	3.69882	0.000264006	0.00193959		CD93	-0.662043	7.92274	-3.88697	0.00012874	0.000945823		SORBS1	-0.354957	6.74869	-2.04486	0.0418698	0.307564
GAS6	-0.448081	9.45516	-3.69809	0.000264731	0.0019439		P2RY14	-0.614289	6.88389	-3.88551	0.000129473	0.000950711		AP1AR	0.205102	8.28564	2.04454	0.0419024	0.307564
HYAL1	0.469121	7.90723	3.69775	0.000265066	0.00194534		CAPN14	0.803143	7.27942	3.88489	0.000129785	0.000952504		PHYKPL	-0.131392	8.90723	-2.04434	0.041922	0.307564
CDH19	-0.786656	3.9037	-3.69689	0.000265925	0.00195062		GGCT	0.306816	9.79239	3.88241	0.000131046	0.000961252		RNASEK-C17orf49	-0.130588	9.4672	-2.04426	0.0419296	0.307564
CRISPLD2	-0.485919	8.26706	-3.69481	0.000267997	0.0019648		HES2	0.574868	8.58739	3.88161	0.000131452	0.000963727		PIWIL4	-0.197527	5.0084	-2.044	0.041956	0.307597
HILPDA	0.479412	6.42244	3.69385	0.000268964	0.00196962		HECTD2	-0.27081	7.14896	-3.88144	0.000131542	0.000963887		OOSP2	0.236911	3.21367	2.04312	0.0420432	0.307849
DRAXIN	-0.551092	4.91074	-3.69383	0.000268982	0.00196962		CD72	-0.385432	4.06739	-3.87977	0.000132397	0.000969218		RBM39	0.167459	8.71993	2.04278	0.0420772	0.307849
KLF2	-0.384456	9.09508	-3.69374	0.000269075	0.00196962		MAFG	0.364027	8.96456	3.87975	0.000132408	0.000969218		MCOLN3	-0.436931	6.36498	-2.04253	0.0421021	0.307849
SPAG9	0.241644	9.25243	3.69348	0.000269334	0.00197028		KLHL15	-0.368068	7.01269	-3.87952	0.000132523	0.000969558		FASTKD1	0.146505	9.0314	2.04243	0.0421123	0.307849
CD8A	-0.73248	7.46283	-3.69337	0.000269446	0.00197028		PTGER3	-0.572365	7.00561	-3.8793	0.000132638	0.000969894		AMIGO2	-0.424631	8.63614	-2.04242	0.0421137	0.307849
TMEM104	0.281611	8.55944	3.69285	0.000269967	0.00197306		HNF4A	0.419764	5.68174	3.87809	0.000133265	0.000973975		MCOLN2	-0.227185	6.33645	-2.04187	0.0421681	0.307849
FOS	0.580492	11.3057	3.69257	0.00027025	0.00197386		FAM43A	0.518196	8.88416	3.87752	0.000133558	0.000975104		CPNE5	-0.174504	6.63739	-2.04169	0.0421865	0.307849
TMEM204	-0.361692	8.27327	-3.69246	0.000270357	0.00197386		VAMP2	-0.321866	9.0532	-3.87752	0.000133559	0.000975104		OR8K3	-0.597692	2.61768	-2.04153	0.0422021	0.307849
C1orf162	-0.464041	8.00493	-3.69165	0.000271178	0.00197883		CD9	0.376786	12.6075	3.87695	0.000133857	0.000976777		ROBO2	-0.252701	4.03676	-2.04133	0.0422226	0.307849
AIP	-0.274775	10.5438	-3.69143	0.000271401	0.00197942		DCP1B	-0.508447	7.78278	-3.87656	0.000134056	0.000977717		THEM6	0.273094	8.87798	2.04112	0.0422427	0.307849
RPL34	-0.298641	11.961	-3.69129	0.00027155	0.00197948		NHS	-0.46997	6.97418	-3.87584	0.000134432	0.000979949		TCEAL7	-0.235253	7.34107	-2.04105	0.0422499	0.307849
MT1F	-0.387888	9.38765	-3.69102	0.000271819	0.00197986		DTNB	-0.431661	8.1666	-3.87417	0.000135306	0.000985589		TBXAS1	-0.242201	7.42167	-2.04102	0.0422534	0.307849
GPBP1	-0.250185	9.55097	-3.69096	0.000271884	0.00197986		ID3	-0.422167	10.1387	-3.8741	0.000135346	0.000985589		FMNL3	-0.222952	7.20587	-2.04043	0.0423119	0.307849
TINAGL1	-0.52267	7.69413	-3.6898	0.000273065	0.00198743		ZNF280D	-0.37262	7.2744	-3.87336	0.000135735	0.000987913		TOMM20L	0.125591	4.92411	2.04035	0.0423208	0.307849
SDR16C5	0.864935	7.02719	3.68855	0.000274337	0.00199503		TINAGL1	-0.613098	7.69413	-3.87036	0.00013732	0.000998932		RPL37A	0.144259	12.3794	2.04025	0.0423307	0.307849
OAZ2	-0.205639	9.81517	-3.6885	0.000274393	0.00199503		MBNL2	-0.391447	10.1585	-3.87015	0.000137433	0.000999232		PLEKHG4	0.398291	7.36742	2.03983	0.042373	0.307849
TLR4	-0.402728	6.97483	-3.68476	0.000278244	0.00202198		PLVAP	-0.290236	11.4356	-3.86912	0.000137986	0.00100273		KLC1	-0.157905	8.08663	-2.03967	0.042389	0.307849
PLCH2	0.404887	5.88676	3.6828	0.000280292	0.00203582		F8	-0.460266	7.65799	-3.86708	0.000139081	0.00101017		RASSF4	-0.239845	7.92285	-2.03925	0.0424311	0.307849
TAF9B	-0.276185	8.37576	-3.68152	0.000281634	0.0020445		ICA1	-0.573444	5.84372	-3.86592	0.000139705	0.00101418		KIF5B	0.138834	11.1548	2.03909	0.0424467	0.307849
FSCN2	0.239624	7.56269	3.68129	0.000281872	0.00204514		CCDC71L	-0.38906	9.33637	-3.86517	0.000140111	0.0010166		SUV39H2	0.204276	6.79155	2.03901	0.0424548	0.307849
PSME3	0.22922	10.6677	3.68116	0.000282012	0.00204514		KCNA5	-0.402409	4.13432	-3.86362	0.000140956	0.00102221		PIGA	-0.154823	9.14238	-2.03874	0.0424822	0.307849
QDPR	-0.326788	7.99895	-3.68081	0.000282377	0.00204672		HSPA8	0.581021	9.67615	3.86307	0.000141261	0.00102388		TBCD	0.165842	8.89644	2.03852	0.0425045	0.307849
CAPS2	-0.47829	5.07563	-3.68054	0.000282664	0.00204754		CERCAM	-0.465449	10.6323	-3.85789	0.00014412	0.00104407		RP11-345J4.3	-0.188264	5.41246	-2.03841	0.0425154	0.307849
FBXO3	0.25564	8.84947	3.68043	0.000282781	0.00204754		DNM3	-0.460305	5.88876	-3.85693	0.000144653	0.00104739		APOLD1	-0.154086	10.3071	-2.03838	0.0425181	0.307849
CALCOCO1	-0.297741	7.58181	-3.68026	0.000282954	0.00204774		KLRD1	-0.771875	5.92016	-3.85639	0.000144958	0.00104906		RASSF8	-0.217416	7.63511	-2.03818	0.0425383	0.307849
KRR1	-0.226583	8.44355	-3.67863	0.000284675	0.00205913		HIF3A	-0.495439	4.78531	-3.85569	0.000145349	0.00105135		DLEU1	0.223656	6.24026	2.03785	0.042572	0.307934
TSHZ2	-0.580232	5.82686	-3.67819	0.000285148	0.00206149		SCARF1	-0.507348	6.84432	-3.85512	0.000145671	0.00105314		B3GALNT2	-0.156751	8.29509	-2.0376	0.0425965	0.307953
ZNF429	-0.25878	10.9719	-3.67789	0.000285466	0.00206272		CEP57L1	-0.351856	7.63543	-3.85454	0.000145997	0.00105495		ATP8A1	-0.299526	6.35218	-2.0365	0.0427083	0.308603
TMSB15B	-0.252227	4.68961	-3.67562	0.000287886	0.00207914		ORAI2	-0.300993	8.54774	-3.85393	0.000146342	0.0010569		KIAA1549	-0.341712	6.16046	-2.03619	0.0427394	0.308623
F5	-0.485672	3.99729	-3.6749	0.000288658	0.00208365		RBMX	-0.286132	9.12352	-3.85377	0.000146431	0.00105699		EME1	-0.143309	9.56294	-2.03603	0.0427551	0.308623
POLG2	-0.245913	8.38347	-3.67386	0.00028978	0.00209068		AIP	-0.320762	10.5438	-3.85344	0.000146621	0.00105783		NCLN	-0.141162	10.8648	-2.03532	0.0428275	0.308916
OTP	-0.387669	3.58729	-3.67364	0.000290016	0.0020913		BMPER	-0.413687	2.95295	-3.85251	0.000147146	0.00106079		MERTK	-0.304342	7.64203	-2.0352	0.0428397	0.308916
GSK3B	0.231198	10.5063	3.67195	0.000291843	0.0021034		LEO1	0.260255	10.0463	3.85245	0.000147182	0.00106079		CHML	-0.230048	8.58751	-2.03443	0.0429173	0.309183
PSAP	-0.260335	11.9942	-3.6707	0.000293211	0.00211217		COL6A2	-0.501127	12.5123	-3.84732	0.00015013	0.00108148		RNASE8	0.223715	3.76144	2.0344	0.0429206	0.309183
ITPR1	-0.416615	7.98405	-3.6703	0.000293649	0.00211424		CBX7	-0.403746	8.09449	-3.846	0.000150893	0.00108641		SLC26A1	0.147128	6.28027	2.03404	0.0429567	0.309246
PYGO1	-0.560266	7.42237	-3.67003	0.000293939	0.00211439		SELL	-0.830707	6.71742	-3.84518	0.000151375	0.00108932		SYNPO2	-0.477887	7.65868	-2.03373	0.0429888	0.309246
INTS5	0.239844	8.65477	3.67	0.00029397	0.00211439		CREB3L2	-0.294678	9.92726	-3.84445	0.000151799	0.00109182		GSAP	-0.242544	7.93046	-2.03366	0.0429955	0.309246
SLC16A1	0.408155	8.77112	3.66983	0.000294158	0.00211465		MTSS1	0.527981	9.85348	3.844	0.000152061	0.00109314		RAD23B	-0.168592	9.75151	-2.03294	0.0430691	0.309617
ANXA8L1	0.453238	10.1558	3.66943	0.000294602	0.00211676		RAB3C	-0.497041	3.98023	-3.84379	0.000152185	0.00109337		BDKRB2	0.28282	8.93312	2.03154	0.0432117	0.310323
TSC22D2	0.369519	9.14362	3.66798	0.000296191	0.00212609		RGS7BP	-0.375639	4.84452	-3.84369	0.000152248	0.00109337		ANAPC2	-0.155878	7.851	-2.03149	0.0432168	0.310323
MYOM3	0.496857	5.46003	3.66797	0.000296203	0.00212609		LMTK3	0.628121	7.82355	3.84353	0.000152341	0.00109348		TREM2	-0.398359	8.62227	-2.03126	0.0432408	0.310323
LIPN	0.409709	5.06401	3.66777	0.000296424	0.00212659		C16orf70	0.281898	8.47055	3.84322	0.00015252	0.0010942		NPFF	-1.39923	6.47786	-2.0309	0.0432775	0.310323
SLC43A2	-0.418446	7.54634	-3.66738	0.000296849	0.00212855		CHST13	-0.245197	7.7413	-3.84302	0.000152639	0.0010945		KMO	-0.198436	5.87092	-2.03084	0.0432829	0.310323
OR2A42	0.238792	5.47506	3.6642	0.000300379	0.00215237		BCL2	-0.438716	9.16441	-3.83794	0.000155656	0.00111556		CDH22	0.209961	8.66765	2.03064	0.0433038	0.310323
PTBP3	0.267962	11.2345	3.66411	0.000300477	0.00215237		AACS	0.380874	7.4757	3.8368	0.000156345	0.00111993		HOXB3	-0.241865	7.72489	-2.03042	0.0433257	0.310323
LTB	-0.377099	8.9642	-3.66335	0.000301328	0.00215569		TRIOBP	-0.318478	8.3195	-3.83647	0.000156542	0.00112077		SIX1	-0.333402	8.85501	-2.03025	0.043344	0.310323
PSG8	0.415642	5.33043	3.66328	0.000301403	0.00215569		IPO13	0.23154	9.38328	3.83612	0.000156756	0.00112173		PPAT	0.187947	8.75262	2.02822	0.0435517	0.311419
RIBC1	-0.315141	5.49113	-3.66324	0.000301452	0.00215569		SPARC	-0.467146	12.8953	-3.83481	0.000157548	0.00112659		C15orf61	-0.175488	8.42938	-2.02795	0.0435794	0.311419
BCR	0.26825	7.86776	3.66315	0.000301558	0.00215569		E2F5	-0.588057	7.45352	-3.83473	0.000157596	0.00112659		PLIN2	-0.390483	6.20243	-2.02785	0.0435902	0.311419
HHLA2	0.448627	3.09486	3.66301	0.000301707	0.00215569		MICAL2	-0.355206	8.11409	-3.83315	0.000158557	0.00113288		NINL	0.22149	7.12043	2.0278	0.0435953	0.311419
CGRRF1	-0.385953	6.3702	-3.66282	0.000301926	0.00215616		ITPRIPL2	-0.332254	9.16917	-3.83152	0.000159556	0.00113944		GDI1	-0.146521	10.6862	-2.02739	0.0436376	0.311419
GAS7	-0.504879	7.14807	-3.66201	0.000302832	0.00216103		PDE4D	-0.378577	6.33633	-3.83016	0.000160388	0.0011448		SC5D	-0.23862	8.5885	-2.02737	0.0436395	0.311419
PPP1R12C	-0.211654	9.47991	-3.66193	0.000302917	0.00216103		ZBTB24	-0.326609	8.34937	-3.82963	0.000160715	0.00114655		RTN4R	-0.291438	8.08846	-2.02712	0.0436652	0.311419
ZNF358	-0.280017	9.10295	-3.6608	0.00030419	0.00216889		PBX1	-0.564118	7.55747	-3.82904	0.000161084	0.0011486		RP11-546B8.6	0.177686	3.14409	2.02691	0.043687	0.311419
FLG	0.608787	8.44016	3.66068	0.000304326	0.00216889		ATG4D	0.257344	9.73112	3.82782	0.000161839	0.0011534		MMP8	-0.333843	3.46519	-2.02664	0.0437145	0.311419
TRIP10	0.280011	9.57817	3.65996	0.000305149	0.00217365		SDS	-0.628835	7.62567	-3.82413	0.000164153	0.0011693		GYPC	-0.225934	7.73042	-2.0266	0.0437188	0.311419
FAM47E	-0.448752	4.83927	-3.6598	0.00030533	0.00217383		CXCL10	-1.10262	9.7213	-3.82395	0.000164264	0.00116949		CYP3A4	0.159131	5.32115	2.02627	0.0437527	0.311502
GLT1D1	-0.515118	4.66346	-3.65937	0.00030581	0.00217615		TRAM1	-0.282427	10.9127	-3.82304	0.000164838	0.00117299		JRK	0.195931	6.42554	2.02596	0.0437847	0.311572
CLEC12B	0.331818	5.70044	3.65904	0.000306185	0.00217705		DPF2	-0.288522	9.4982	-3.82256	0.000165142	0.00117455		NDUFS3	0.131397	9.55899	2.02519	0.0438643	0.311887
IDH3A	0.24696	8.56658	3.65899	0.000306247	0.00217705		ID2	-0.511588	9.85486	-3.82197	0.000165519	0.00117664		MAPT	0.15171	4.80088	2.0251	0.0438733	0.311887
METTL21C	-0.226215	2.53253	-3.65775	0.000307656	0.00218596		MTUS2	-0.499639	3.86931	-3.82154	0.000165793	0.00117799		TLR2	-0.305372	8.57279	-2.02447	0.0439386	0.312006
TGIF2	-0.473196	8.53949	-3.6575	0.000307943	0.00218599		BDH2	-0.614953	5.31712	-3.82135	0.000165916	0.00117827		PTPRR	-0.175016	5.27856	-2.02442	0.0439435	0.312006
TAL1	-0.370621	5.59512	-3.65733	0.000308136	0.00218599		TNFSF8	-0.4119	6.48264	-3.82089	0.000166208	0.00117975		ADM	-0.232919	11.1013	-2.0241	0.0439767	0.312006
WDR55	0.256319	8.87497	3.65718	0.000308303	0.00218599		IGSF3	0.456617	9.28091	3.82026	0.000166611	0.00118201		MSANTD3	-0.258835	8.26682	-2.02377	0.0440113	0.312006
EXTL3	0.237935	10.1292	3.65711	0.00030839	0.00218599		SLC7A8	0.733734	10.5344	3.81992	0.000166825	0.00118293		REV3L	-0.140698	7.95301	-2.02371	0.0440178	0.312006
ATF2	-0.245556	10.3683	-3.65707	0.000308439	0.00218599		ITIH3	-0.272251	6.73149	-3.81637	0.000169114	0.00119806		MNX1	0.279152	5.76456	2.02365	0.0440233	0.312006
ARL14EP	-0.220142	9.11651	-3.65671	0.000308845	0.00218777		GALNT2	-0.345841	9.84789	-3.81635	0.000169128	0.00119806		CLDN9	0.174773	5.23606	2.02283	0.044109	0.312216
L3MBTL3	-0.401348	6.14125	-3.65639	0.000309215	0.00218928		OAZ2	-0.23784	9.81517	-3.81484	0.000170111	0.00120385		FAM43B	-0.358768	5.48771	-2.02279	0.0441125	0.312216
KBTBD3	-0.398031	5.22694	-3.65613	0.000309513	0.00219029		NLRC3	-0.461706	6.55517	-3.81483	0.000170118	0.00120385		PSPN	0.171695	7.07827	2.02243	0.0441499	0.312216
TLCD2	0.326916	7.53698	3.65414	0.000311802	0.00220538		GM2A	0.393026	11.1277	3.81386	0.000170752	0.00120773		WIPF2	0.152039	8.92165	2.02224	0.0441701	0.312216
IL18BP	-0.339758	9.52871	-3.6521	0.000314172	0.00222103		NAA20	0.438316	10.5914	3.81308	0.000171263	0.00121073		RRAS	-0.196371	10.8142	-2.02202	0.0441931	0.312216
CHST11	-0.561886	8.70407	-3.65148	0.000314894	0.00222428		DGKB	-0.407779	4.37966	-3.81193	0.000172018	0.00121546		VPREB1	0.131864	2.63647	2.02198	0.0441968	0.312216
RBM39	-0.275182	8.71993	-3.65143	0.000314949	0.00222428		TFPI2	-0.847708	7.39412	-3.80845	0.000174327	0.00123116		RCN3	-0.264053	10.4116	-2.02187	0.0442085	0.312216
CHST7	0.559067	8.47996	3.6502	0.000316384	0.00223329		BAG2	-0.521298	8.64973	-3.80588	0.000176052	0.00124272		MYOF	-0.24599	9.91733	-2.02133	0.0442644	0.312454
AGMO	-0.690886	4.59343	-3.64975	0.00031691	0.00223588		ALDH3A1	1.42248	9.88878	3.80476	0.000176805	0.0012474		IQGAP3	-0.201453	9.09598	-2.02069	0.0443311	0.312566
RASA3	-0.284967	9.1626	-3.64951	0.000317201	0.00223681		ZNF569	-0.615963	5.70753	-3.80426	0.000177148	0.00124919		CST2	-0.453656	9.51411	-2.02047	0.0443542	0.312566
NBPF15	-0.244567	9.07628	-3.64928	0.000317465	0.00223755		PAPSS2	-0.424711	7.4551	-3.80374	0.000177498	0.00125088		PRUNE2	-0.335455	6.90838	-2.02045	0.0443566	0.312566
ACSL3	-0.30036	8.98991	-3.64766	0.000319375	0.00224988		ANO5	-0.529582	3.23867	-3.80355	0.000177625	0.00125088		PLVAP	-0.147408	11.4356	-2.02025	0.0443768	0.312566
NCKAP1L	-0.527517	6.07992	-3.64741	0.000319677	0.00225088		ATP1B3	0.304247	12.6696	3.80351	0.000177653	0.00125088		C8orf44-SGK3	-0.111705	8.71865	-2.02001	0.0444028	0.312566
SPX	-0.409708	3.21289	-3.64554	0.000321896	0.00226531		SATB1	-0.393485	8.70816	-3.80183	0.000178802	0.00125833		RAD9B	-0.130176	3.17619	-2.0199	0.0444139	0.312566
NFAM1	-0.407938	6.70082	-3.64541	0.00032205	0.00226531		CNPPD1	0.26199	8.73922	3.8009	0.000179438	0.00126217		NFATC4	-0.214052	4.00485	-2.01884	0.044525	0.313119
[truncated: 12,050 more rows]

## Sheet: Table S7
ID	HR	HR.95L	HR.95H	P-value
PKP1	0.848813	0.736546	0.978192	0.0235377
SPRR1B	0.923392	0.84497	1.00909	0.0783946
LYPD3	0.89741	0.793268	1.01522	0.0854551
SPRR1A	0.912572	0.830463	1.0028	0.0571923
GJB6	0.96816	0.887614	1.05601	0.465298
S100A12	0.954168	0.880475	1.03403	0.252624
SPRR2E	0.885253	0.806704	0.971451	0.0101424
PI3	0.902781	0.833146	0.978236	0.0125165
OVOL1	0.903606	0.7994	1.0214	0.104947
SPRR2F	0.879855	0.793225	0.975946	0.0155051
KRT16	0.916263	0.822479	1.02074	0.112435
SPRR2D	0.883335	0.795961	0.9803	0.0195765
SPRR2A	0.90053	0.816883	0.992743	0.0351699
FAM83C	0.905702	0.820243	1.00007	0.0501517
TMPRSS11F	0.965209	0.886246	1.05121	0.416119
KRT6C	0.952419	0.857482	1.05787	0.362857
CXCL14	0.881922	0.793514	0.98018	0.0197315
PNPLA1	0.886051	0.800061	0.981284	0.0201958
TMPRSS11D	0.967795	0.880774	1.06341	0.495896
S100A8	0.949697	0.85205	1.05853	0.351156
GOLGA7B	0.937423	0.845857	1.0389	0.217855
CNFN	0.908262	0.81713	1.00956	0.0744831
SPRR2G	0.93751	0.884759	0.993407	0.0289753
PTPRZ1	0.873239	0.7821	0.975	0.0159459
TGM1	0.932174	0.843641	1.03	0.167752
KLK8	0.93476	0.84781	1.03063	0.175623
S100A9	0.954958	0.86274	1.05703	0.373745
LCE3A	0.864561	0.770425	0.970198	0.0133476
DEFB103B	0.934572	0.856543	1.01971	0.128214
GSDMC	0.995109	0.897812	1.10295	0.925582
SPRR2B	0.904263	0.820512	0.996561	0.0424149
FETUB	0.951996	0.871004	1.04052	0.278184
LCE3D	0.908245	0.829497	0.994468	0.0375404
NEFL	0.973472	0.904377	1.04785	0.474152
RPTN	0.953831	0.885334	1.02763	0.213798
DSG1	0.940587	0.875743	1.01023	0.092831
C6orf15	0.911349	0.826392	1.00504	0.0629877
WFDC2	1.09024	0.998253	1.19071	0.0547204
DEFB4B	0.912172	0.842445	0.987669	0.0234653
PGLYRP4	0.953246	0.871735	1.04238	0.293771
POF1B	0.910159	0.838934	0.987431	0.0235615
ADH7	0.980645	0.912181	1.05425	0.596591
AKR1B10	0.958103	0.886048	1.03602	0.283303
IL1A	0.972811	0.892398	1.06047	0.531186
S100A7	0.938034	0.872844	1.00809	0.0817488
DSC1	0.946591	0.882803	1.01499	0.123067
ABCA13	0.921334	0.849744	0.998955	0.0471124
PSORS1C1	0.916888	0.845685	0.994086	0.0353979
SPINK6	0.967786	0.903566	1.03657	0.349956
CYP4F11	0.996527	0.930092	1.06771	0.921263
CYP4F3	0.953524	0.88182	1.03106	0.232809
CALB1	0.908505	0.857011	0.963094	0.00126818
AKR1C1	0.974944	0.907375	1.04754	0.488649
APOBEC3A	1.00482	0.939181	1.07505	0.889023
TGM2	1.15665	1.00726	1.3282	0.039164
RBPMS2	1.13345	0.986721	1.30201	0.0765648
IL36B	0.863496	0.758019	0.98365	0.0272468
KLK11	0.908604	0.815706	1.01208	0.0815564
PGM5	1.07409	0.960121	1.20158	0.211717
APOD	1.06499	0.961273	1.17991	0.228411
PLN	1.05308	0.963674	1.15077	0.253247
RAMP1	1.13689	1.01188	1.27735	0.0308706
SYNPO2	1.09995	0.99247	1.21908	0.0693864
HPSE2	1.08481	0.975405	1.20648	0.133397
CASQ2	1.06117	0.945688	1.19074	0.312512
SDR9C7	0.925722	0.827543	1.03555	0.177244
SCN7A	1.09857	0.997365	1.21005	0.0565917
MYOC	1.06699	0.976269	1.16613	0.152661
CRCT1	0.884058	0.793257	0.985254	0.0258386
TMEM45B	0.932795	0.845826	1.02871	0.16356
CWH43	0.979502	0.899989	1.06604	0.631597
KCNK10	0.936183	0.859951	1.01917	0.128075
PNLIPRP3	1.00627	0.939413	1.07789	0.858544
C1QTNF5	1.00109	0.961662	1.04213	0.957733
XBP1	0.997845	0.966321	1.0304	0.895188
MALAT1	1.00014	0.967419	1.03396	0.993517
KREMEN1	0.995652	0.955124	1.0379	0.83717

## Sheet: Table S8
ID	geneCluster
TCGA.LN.A8I1.01A	A
TCGA.VR.A8EY.01A	B
TCGA.IG.A3YA.01A	A
TCGA.VR.A8Q7.01A	B
TCGA.LN.A5U7.01A	A
TCGA.L5.A88W.01A	A
TCGA.IG.A5S3.01A	B
TCGA.L5.A8NK.01A	A
TCGA.JY.A6FA.01A	A
TCGA.LN.A7HY.01A	B
TCGA.IG.A97H.01A	A
TCGA.VR.A8EP.01A	A
TCGA.JY.A93F.01A	A
TCGA.LN.A8HZ.01A	A
TCGA.L5.A43J.01A	B
TCGA.Z6.A8JE.01A	B
TCGA.LN.A49S.01A	A
TCGA.V5.A7RC.01B	A
TCGA.LN.A7HV.01A	B
TCGA.VR.A8EU.01A	A
TCGA.JY.A6FG.01A	A
TCGA.IC.A6RF.01A	A
TCGA.L7.A56G.01A	A
TCGA.LN.A5U6.01A	B
TCGA.LN.A49W.01A	B
TCGA.JY.A6FD.01A	A
TCGA.Z6.A9VB.01A	A
TCGA.VR.A8EO.01A	B
TCGA.IG.A3YB.01A	B
TCGA.LN.A4A9.01A	B
TCGA.LN.A9FP.01A	B
TCGA.VR.A8EX.01A	A
TCGA.LN.A8I0.01A	A
TCGA.LN.A9FR.01A	B
TCGA.IG.A3QL.01A	A
TCGA.KH.A6WC.01A	A
TCGA.XP.A8T6.01A	A
TCGA.VR.A8EZ.01A	B
TCGA.XP.A8T8.01A	A
TCGA.IG.A6QS.01A	B
TCGA.L5.A88S.01A	A
TCGA.LN.A9FQ.01A	A
TCGA.IG.A51D.01A	B
TCGA.LN.A4A1.01A	A
TCGA.L5.A8NQ.01A	A
TCGA.LN.A4MQ.01A	A
TCGA.S8.A6BW.01A	A
TCGA.LN.A7HX.01A	A
TCGA.VR.AA7I.01A	A
TCGA.VR.AA4G.01A	A
TCGA.IG.A4P3.01A	A
TCGA.IG.A50L.01A	A
TCGA.JY.A6FE.01A	B
TCGA.LN.A5U5.01A	B
TCGA.L5.A88Z.01A	A
TCGA.IG.A8O2.01A	B
TCGA.LN.A4A3.01A	A
TCGA.LN.A49U.01A	A
TCGA.L5.A4OM.01A	A
TCGA.IG.A97I.01A	A
TCGA.LN.A4A4.01A	B
TCGA.VR.A8ER.01A	A
TCGA.LN.A49P.01A	B
TCGA.V5.AASV.01A	B
TCGA.LN.A7HZ.01A	B
TCGA.IG.A5B8.01A	A
TCGA.VR.A8EW.01A	A
TCGA.LN.A4A5.01A	B
TCGA.IG.A3YC.01A	A
TCGA.LN.A49O.01A	B
TCGA.LN.A4A8.01A	B
TCGA.LN.A49M.01A	A
TCGA.LN.A7HW.01A	A
TCGA.Z6.A8JD.01A	B
TCGA.LN.A9FO.01A	B
TCGA.LN.A49X.01A	A
TCGA.IG.A3I8.01A	B
TCGA.IG.A625.01A	B
TCGA.LN.A49Y.01A	B
TCGA.Z6.AAPN.01A	A
TCGA.VR.A8ET.01A	A
GSM1296956	B
GSM1296958	A
GSM1296960	B
GSM1296962	B
GSM1296972	A
GSM1296974	A
GSM1296976	A
GSM1296978	A
GSM1296980	A
GSM1296982	A
GSM1296984	A
GSM1296986	A
GSM1296988	A
GSM1296990	A
GSM1296992	B
GSM1296994	A
GSM1296964	A
GSM1296966	B
GSM1296968	B
GSM1296970	B
GSM1296996	B
GSM1296998	A
GSM1297000	A
GSM1297002	A
GSM1297004	A
GSM1297006	A
GSM1297008	A
GSM1297010	A
GSM1297012	B
GSM1297014	A
GSM1297016	A
GSM1297018	B
GSM1297020	B
GSM1297022	B
GSM1297024	B
GSM1297026	A
GSM1297028	A
GSM1297030	A
GSM1297032	B
GSM1297034	B
GSM1297044	B
GSM1297046	A
GSM1297048	A
GSM1297050	B
GSM1297052	A
GSM1297054	B
GSM1297056	A
GSM1297058	A
GSM1297060	A
GSM1297062	A
GSM1297064	B
GSM1297066	B
GSM1297068	A
GSM1297070	A
GSM1297072	A
GSM1297074	B
GSM1297036	A
GSM1297038	B
GSM1297040	A
GSM1297042	B
GSM1297240	A
GSM1297310	A
GSM1297220	A
GSM1297312	A
GSM1297140	B
GSM1297242	A
GSM1297222	B
GSM1297224	B
GSM1297142	A
GSM1297244	A
GSM1297144	A
GSM1297146	B
GSM1297226	A
GSM1297246	B
GSM1297148	B
GSM1297150	A
GSM1297152	B
GSM1297154	B
GSM1297160	B
GSM1297156	B
GSM1297162	A
GSM1297158	B
GSM1297228	B
GSM1297164	B
GSM1297166	A
GSM1297168	B
GSM1297170	A
GSM1297172	A
GSM1297174	B
GSM1297176	B
GSM1297178	B
GSM1297180	B
GSM1297182	A
GSM1297230	A
GSM1297184	B
GSM1297186	A
GSM1297188	A
GSM1297190	A
GSM1297192	A
GSM1297194	B
GSM1297076	A
GSM1297078	A
GSM1297080	A
GSM1297082	A
GSM1297212	B
GSM1297214	A
GSM1297248	A
GSM1297216	A
GSM1297218	A
GSM1297196	B
GSM1297198	A
GSM1297200	A
GSM1297202	B
GSM1297204	A
GSM1297206	B
GSM1297208	A
GSM1297210	A
GSM1297250	B
GSM1297084	A
GSM1297086	A
GSM1297088	A
GSM1297090	B
GSM1297092	B
GSM1297252	B
GSM1297094	B
GSM1297096	A
GSM1297098	A
GSM1297100	B
GSM1297102	A
GSM1297104	A
GSM1297232	A
GSM1297106	B
GSM1297254	A
GSM1297108	A
GSM1297110	A
GSM1297112	A
GSM1297114	B
GSM1297116	A
GSM1297256	B
GSM1297118	A
GSM1297120	A
GSM1297122	A
GSM1297124	A
GSM1297126	A
GSM1297128	A
GSM1297130	A
GSM1297234	A
GSM1297236	A
GSM1297132	B
GSM1297258	A
GSM1297260	B
GSM1297262	A
GSM1297300	A
GSM1297264	B
GSM1297266	B
GSM1297268	B
GSM1297270	B
GSM1297272	A
GSM1297274	A
GSM1297302	B
GSM1297276	B
GSM1297278	B
GSM1297134	B
GSM1297304	A
GSM1297280	B
GSM1297282	B
GSM1297284	B
GSM1297286	B
GSM1297288	A
GSM1297290	B
GSM1297136	A
GSM1297138	B
GSM1297292	A
GSM1297238	A
GSM1297294	A
GSM1297296	B
GSM1297298	B
GSM1297306	A
GSM1297308	B

## Sheet: Table S9
pheWAS.Binary
Phenotype	Collapsing model	Phenotypic category	P value	No. samples	No. cases	No. cases with QV	Proportion cases with QV	No. controls	No. controls with QV	Proportion controls with QV	Odds ratio	Odds ratio LCI	Odds ratio UCI	Gene
hypertension	flexdmg	Chapter IX Diseases of the circulatory system	4.83e-09	288295	111896	879	0.00785551	176399	1060	0.0060091	1.3097	1.1973	1.4327	NOS3
High blood pressure	flexdmg	Chapter IX Diseases of the circulatory system	3.64e-09	368386	112985	887	0.0078506	255401	1561	0.00611196	1.2867	1.1846	1.3977	NOS3
Vascular heart problems diagnosed by doctor	flexdmg	Chapter IX Diseases of the circulatory system	6.05e-10	394627	294000	1786	0.00607483	100627	799	0.00794022	0.7636	0.7023	0.8303	NOS3
Source of report of I10 essential primary hypertension	flexdmg	Chapter IX Diseases of the circulatory system	9.14e-09	363588	161812	1228	0.00758905	201776	1214	0.00601657	1.2634	1.1667	1.368	NOS3
Hypertensive diseases	ptv	Chapter IX Diseases of the circulatory system	1.81e-09	263543	125350	144	0.00114878	138193	67	0.000485	2.371	1.7742	3.1686	NOS3
Hypertensive diseases	ptv5pcnt	Chapter IX Diseases of the circulatory system	3.51e-09	263543	125350	150	0.00119665	138193	73	0.000528	2.2668	1.7136	2.9988	NOS3
essential primary hypertension	ptv5pcnt	Chapter IX Diseases of the circulatory system	7.91e-09	363588	161812	185	0.0011433	201776	118	0.000585	1.9561	1.5526	2.4644	NOS3
ulcerative colitis	ptv5pcnt	Chapter XI Diseases of the digestive system	1.07e-09	380125	5414	56	0.0103436	374711	1507	0.00402177	2.5883	1.9796	3.3842	PSORS1C1
Ulcerative colitis	ptv5pcnt	Chapter XI Diseases of the digestive system	1.75e-09	144926	5415	56	0.0103416	139511	561	0.00402119	2.5882	1.9639	3.411	PSORS1C1

## Sheet: Table S10
pheWAS.Cont
Phenotype	Collapsing model	Phenotypic category	P value	No. samples	No. with QV	No. without QV	QV carrier median	QV non-carrier median	Effect size	Effect size standard error	Effect size LCI	Effect size UCI	Gene
Neurology	UR	OLINK Proteomics	3.75e-23	45493	56	45437	-1.47767	-0.00231553	-1.28619	0.129711	-1.54042	-1.03195	AMPD3
Neurology	URmtr	OLINK Proteomics	4.35e-09	45493	30	45463	-0.989646	-0.00231553	-1.04096	0.177289	-1.38845	-0.693468	AMPD3
Neurology	flexdmg	OLINK Proteomics	1.48e-152	45493	437	45056	-1.38591	0.00665414	-1.22337	0.0463215	-1.31416	-1.13258	AMPD3
Glycated haemoglobin (HbA1c)	flexdmg	Chapter XVIII Symptoms signs and abnormal clinical and laboratory findings not elsewhere classified	3.38e-14	400339	3852	396487	0.0900731	-0.0251971	0.115721	0.0152605	0.0858111	0.145631	AMPD3
Neurology	flexnonsynmtr	OLINK Proteomics	1.7e-91	45493	281	45212	-1.34945	0.00665414	-1.17606	0.0578418	-1.28943	-1.06269	AMPD3
Glycated haemoglobin (HbA1c)	flexnonsynmtr	Chapter XVIII Symptoms signs and abnormal clinical and laboratory findings not elsewhere classified	2.86e-09	400339	2552	397787	0.0728639	-0.0247187	0.111177	0.0187186	0.0744888	0.147864	AMPD3
Neurology	ptv	OLINK Proteomics	1.45e-25	45493	38	45455	-1.95212	-0.00231553	-1.64571	0.157376	-1.95417	-1.33725	AMPD3
Neurology	ptv5pcnt	OLINK Proteomics	1.45e-25	45493	38	45455	-1.95212	-0.00231553	-1.64571	0.157376	-1.95417	-1.33725	AMPD3
Neurology	ptvraredmg	OLINK Proteomics	1.07e-95	45493	269	45224	-1.38916	0.00665414	-1.2296	0.0590979	-1.34543	-1.11377	AMPD3
Glycated haemoglobin (HbA1c)	ptvraredmg	Chapter XVIII Symptoms signs and abnormal clinical and laboratory findings not elsewhere classified	8.67e-10	400339	2342	397997	0.0988966	-0.0248423	0.119793	0.0195346	0.0815059	0.15808	AMPD3
Neurology	raredmg	OLINK Proteomics	2.09e-73	45493	231	45262	-1.25667	0.00665414	-1.15866	0.0638168	-1.28374	-1.03358	AMPD3
Neurology	raredmgmtr	OLINK Proteomics	1.66e-33	45493	109	45384	-1.23397	-0.000524	-1.12233	0.092967	-1.30455	-0.940117	AMPD3
InflammationII	ptv	OLINK Proteomics	1.09e-14	44339	26	44313	-1.44965	0.0118037	-1.49381	0.193223	-1.87253	-1.11509	POF1B
InflammationII	ptv5pcnt	OLINK Proteomics	1.09e-14	44339	26	44313	-1.44965	0.0118037	-1.49381	0.193223	-1.87253	-1.11509	POF1B
Oncology	ptv5pcnt	OLINK Proteomics	5.27e-10	44180	192	43988	-0.47178	0.0216758	-0.439137	0.0706906	-0.577692	-0.300582	PSORS1C1
Inflammation	ptv5pcnt	OLINK Proteomics	1.52e-30	45190	198	44992	-0.746984	0.0207374	-0.806485	0.0701508	-0.943982	-0.668989	PSORS1C1
Neurology	ptv5pcnt	OLINK Proteomics	8.41e-20	45520	200	45320	0.64911	-0.00852452	0.642231	0.0704824	0.504084	0.780377	PSORS1C1
Inflammation	ptv5pcnt	OLINK Proteomics	4.13e-80	45190	198	44992	-1.40073	0.0148838	-1.32015	0.0695135	-1.4564	-1.18391	PSORS1C1
Standing height	ptv5pcnt	Chapter XXI Factors influencing health status and contact with health services	7.72e-09	418439	1717	416722	-0.0926206	0.0280726	-0.0979103	0.0169552	-0.131142	-0.0646786	PSORS1C1
Cardiometabolic	flexdmg	OLINK Proteomics	3.37e-20	45202	275	44927	-0.532657	-0.000123	-0.54175	0.0588172	-0.657032	-0.426467	TGM2
Cardiometabolic	flexnonsynmtr	OLINK Proteomics	6.54e-21	45202	179	45023	-0.697828	-0.000123	-0.683445	0.0728193	-0.826172	-0.540718	TGM2
Cardiometabolic	ptvraredmg	OLINK Proteomics	4.1e-26	45202	198	45004	-0.78508	-0.000123	-0.7322	0.0692283	-0.867889	-0.596512	TGM2
Cardiometabolic	raredmg	OLINK Proteomics	2.29e-20	45202	172	45030	-0.727449	-0.000123	-0.687257	0.0742787	-0.832845	-0.54167	TGM2
Cardiometabolic	raredmgmtr	OLINK Proteomics	1.35e-13	45202	92	45110	-0.762726	-0.00746185	-0.751534	0.10151	-0.950495	-0.552573	TGM2
